# Supplementary material for: Trefoil factor 3: a novel serum marker identified by gene expression profiling in high-grade endometrial carcinomas
Source: Br J Cancer. 2008 Aug 5;99(5):768–73. doi: 10.1038/sj.bjc.6604546 (PMC2528153; doi:10.1038/sj.bjc.6604546)
Supplement: Supplementary Table 1 [file 6604546x1.xls]

## Sheet: Tabella-2Mar07
Supplementary data: Table 1
U133 Plus 2.0 probe set	Gene Symbol	Gene Name	Ratio EEC/NE	q value
204623_at	TFF3	trefoil factor 3 (intestinal)	21.68	0
204470_at	CXCL1	chemokine (C-X-C motif) ligand 1 (melanoma growth stimulating activity, alpha)	20.12	0
216594_x_at	AKR1C1	aldo-keto reductase family 1, member C1 (dihydrodiol dehydrogenase 1; 20-alpha (3-alpha)-hydroxysteroid dehydrogenase)	15.4	0.01
201468_s_at	NQO1	NAD(P)H dehydrogenase, quinone 1	15.11	0
209803_s_at	PHLDA2	pleckstrin homology-like domain, family A, member 2	14.23	0
204151_x_at	AKR1C1	aldo-keto reductase family 1, member C1 (dihydrodiol dehydrogenase 1; 20-alpha (3-alpha)-hydroxysteroid dehydrogenase)	13.58	0.02
203936_s_at	MMP9	matrix metallopeptidase 9 (gelatinase B, 92kDa gelatinase, 92kDa type IV collagenase)	12.55	0
204086_at	PRAME	preferentially expressed antigen in melanoma	9.98	0
33323_r_at	SFN	stratifin	9.93	0
204533_at	CXCL10	chemokine (C-X-C motif) ligand 10	9.85	0
209138_x_at	IGL@	immunoglobulin lambda locus	9.52	0
210519_s_at	NQO1	NAD(P)H dehydrogenase, quinone 1	9.15	0
209757_s_at	MYCN	v-myc myelocytomatosis viral related oncogene, neuroblastoma derived (avian)	8.21	0
224325_at	FZD8	frizzled homolog 8 (Drosophila)	8.12	0
214677_x_at	IGLJ3	immunoglobulin lambda joining 3	8.01	0
223062_s_at	PSAT1	phosphoserine aminotransferase 1	7.76	0
222830_at	GRHL1	grainyhead-like 1 (Drosophila)	7.54	0
210074_at	CTSL2	cathepsin L2	7.52	0
215946_x_at	CTA-246H3.1	NA	7.49	0
204026_s_at	ZWINT	ZW10 interactor	7.17	0
201641_at	BST2	bone marrow stromal cell antigen 2	6.99	0
226021_at	RDH10	retinol dehydrogenase 10 (all-trans)	6.91	0
214710_s_at	CCNB1	cyclin B1	6.87	0
205403_at	IL1R2	interleukin 1 receptor, type II	6.84	0.01
227702_at	CYP4X1	cytochrome P450, family 4, subfamily X, polypeptide 1	6.83	0
227467_at	RDH10	retinol dehydrogenase 10 (all-trans)	6.81	0
226129_at	FAM83H	family with sequence similarity 83, member H	6.73	0
228273_at	NA	NA	6.73	0
225834_at	LOC653594	NA	6.68	0
225846_at	RBM35A	RNA binding motif protein 35A	6.68	0
33322_i_at	SFN	stratifin	6.64	0
210130_s_at	TM7SF2	transmembrane 7 superfamily member 2	6.63	0
227372_s_at	BAIAP2L1	BAI1-associated protein 2-like 1	6.61	0
200832_s_at	SCD	stearoyl-CoA desaturase (delta-9-desaturase)	6.6	0
219768_at	VTCN1	V-set domain containing T cell activation inhibitor 1	6.59	0.01
213260_at	FOXC1	forkhead box C1	6.52	0
206102_at	GINS1	GINS complex subunit 1 (Psf1 homolog)	6.4	0
213350_at	RPS11	ribosomal protein S11	6.34	0.02
209016_s_at	KRT7	keratin 7	6.24	0
225655_at	UHRF1	ubiquitin-like, containing PHD and RING finger domains, 1	6.18	0
218806_s_at	VAV3	vav 3 oncogene	6.16	0
205190_at	PLS1	plastin 1 (I isoform)	6.13	0
223949_at	TMPRSS3	transmembrane protease, serine 3	5.99	0
228415_at	AP1S2	adaptor-related protein complex 1, sigma 2 subunit	5.93	0
228729_at	CCNB1	cyclin B1	5.92	0
209875_s_at	SPP1	secreted phosphoprotein 1 (osteopontin, bone sialoprotein I, early T-lymphocyte activation 1)	5.91	0
203560_at	GGH	gamma-glutamyl hydrolase (conjugase, folylpolygammaglutamyl hydrolase)	5.88	0
214669_x_at	IGKC	immunoglobulin kappa constant	5.86	0
208025_s_at	HMGA2	high mobility group AT-hook 2	5.78	0
219388_at	GRHL2	grainyhead-like 2 (Drosophila)	5.76	0
209172_s_at	CENPF	centromere protein F, 350/400ka (mitosin)	5.72	0
225540_at	MAP2	microtubule-associated protein 2	5.72	0
202286_s_at	TACSTD2	tumor-associated calcium signal transducer 2	5.67	0.02
200862_at	DHCR24	24-dehydrocholesterol reductase	5.55	0
207332_s_at	TFRC	transferrin receptor (p90, CD71)	5.47	0
218039_at	NUSAP1	nucleolar and spindle associated protein 1	5.47	0
230788_at	GCNT2	glucosaminyl (N-acetyl) transferase 2, I-branching enzyme (I blood group)	5.45	0
209008_x_at	KRT8	keratin 8	5.32	0
202503_s_at	KIAA0101	KIAA0101	5.31	0
214321_at	NOV	nephroblastoma overexpressed gene	5.31	0
201596_x_at	KRT18	keratin 18	5.29	0
222646_s_at	ERO1L	ERO1-like (S. cerevisiae)	5.28	0
211685_s_at	NCALD	neurocalcin delta	5.23	0
218585_s_at	DTL	denticleless homolog (Drosophila)	5.22	0
213975_s_at	LILRB1	leukocyte immunoglobulin-like receptor, subfamily B (with TM and ITIM domains), member 1	5.19	0
44783_s_at	HEY1	hairy/enhancer-of-split related with YRPW motif 1	5.18	0
201422_at	IFI30	interferon, gamma-inducible protein 30	5.13	0
219787_s_at	ECT2	epithelial cell transforming sequence 2 oncogene	5.13	0
208691_at	TFRC	transferrin receptor (p90, CD71)	5.09	0
205534_at	PCDH7	BH-protocadherin (brain-heart)	5.08	0
1554452_a_at	HIG2	NA	5.04	0
204875_s_at	GMDS	GDP-mannose 4,6-dehydratase	5.04	0
214023_x_at	TUBB2B	tubulin, beta 2B	5.04	0.05
223530_at	TDRKH	tudor and KH domain containing	5	0
213506_at	F2RL1	coagulation factor II (thrombin) receptor-like 1	4.99	0
205034_at	CCNE2	cyclin E2	4.98	0
212344_at	SULF1	sulfatase 1	4.98	0
229147_at	NA	NA	4.98	0
214157_at	GNAS	GNAS complex locus	4.97	0
218782_s_at	ATAD2	ATPase family, AAA domain containing 2	4.97	0
224221_s_at	VAV3	vav 3 oncogene	4.95	0.02
206632_s_at	APOBEC3B	apolipoprotein B mRNA editing enzyme, catalytic polypeptide-like 3B	4.93	0
207847_s_at	MUC1	mucin 1, cell surface associated	4.91	0
228377_at	KLHL14	kelch-like 14 (Drosophila)	4.88	0.02
209969_s_at	STAT1	signal transducer and activator of transcription 1, 91kDa	4.87	0
200606_at	DSP	desmoplakin	4.86	0
213693_s_at	MUC1	mucin 1, cell surface associated	4.86	0
224650_at	MAL2	mal, T-cell differentiation protein 2	4.82	0
204983_s_at	GPC4	glypican 4	4.75	0
226560_at	NA	NA	4.75	0
232035_at	HIST1H4H	histone 1, H4h	4.71	0
219215_s_at	SLC39A4	solute carrier family 39 (zinc transporter), member 4	4.69	0
206074_s_at	HMGA1	high mobility group AT-hook 1	4.68	0
227405_s_at	FZD8	frizzled homolog 8 (Drosophila)	4.65	0
208103_s_at	ANP32E	acidic (leucine-rich) nuclear phosphoprotein 32 family, member E	4.64	0
201489_at	PPIF	peptidylprolyl isomerase F (cyclophilin F)	4.62	0
227935_s_at	PCGF5	polycomb group ring finger 5	4.62	0
222680_s_at	DTL	denticleless homolog (Drosophila)	4.58	0
203917_at	CXADR	coxsackie virus and adenovirus receptor	4.56	0
226817_at	DSC2	desmocollin 2	4.54	0
218807_at	VAV3	vav 3 oncogene	4.53	0
212353_at	SULF1	sulfatase 1	4.51	0
212694_s_at	PCCB	propionyl Coenzyme A carboxylase, beta polypeptide	4.51	0
203145_at	SPAG5	sperm associated antigen 5	4.5	0
235210_s_at	RPESP	NA	4.49	0.01
226461_at	HOXB9	homeobox B9	4.48	0
1553972_a_at	CBS	cystathionine-beta-synthase	4.46	0
202589_at	TYMS	thymidylate synthetase	4.46	0
205097_at	SLC26A2	solute carrier family 26 (sulfate transporter), member 2	4.46	0.01
214452_at	BCAT1	branched chain aminotransferase 1, cytosolic	4.46	0.01
202833_s_at	SERPINA1	serpin peptidase inhibitor, clade A (alpha-1 antiproteinase, antitrypsin), member 1	4.45	0.02
201761_at	MTHFD2	methylenetetrahydrofolate dehydrogenase (NADP+ dependent) 2, methenyltetrahydrofolate cyclohydrolase	4.44	0
218507_at	HIG2	NA	4.43	0
225667_s_at	FAM84A	family with sequence similarity 84, member A	4.43	0
225301_s_at	MYO5B	myosin VB	4.42	0
200660_at	S100A11	S100 calcium binding protein A11 (calgizzarin)	4.4	0
242560_at	FANCD2	Fanconi anemia, complementation group D2	4.4	0
204224_s_at	GCH1	GTP cyclohydrolase 1 (dopa-responsive dystonia)	4.39	0
205016_at	TGFA	transforming growth factor, alpha	4.38	0
219105_x_at	ORC6L	origin recognition complex, subunit 6 like (yeast)	4.38	0
235148_at	KRTCAP3	keratinocyte associated protein 3	4.37	0
203046_s_at	TIMELESS	timeless homolog (Drosophila)	4.36	0
222740_at	ATAD2	ATPase family, AAA domain containing 2	4.36	0
223361_at	C6orf115	chromosome 6 open reading frame 115	4.36	0
202525_at	PRSS8	protease, serine, 8 (prostasin)	4.35	0
218009_s_at	PRC1	protein regulator of cytokinesis 1	4.35	0
211430_s_at	IGHG3	immunoglobulin heavy constant gamma 3 (G3m marker)	4.34	0
1555274_a_at	SELI	NA	4.33	0
212592_at	ENAM	enamelin	4.33	0.02
210480_s_at	MYO6	myosin VI	4.32	0
227566_at	HNT	NA	4.28	0
221218_s_at	TPK1	thiamin pyrophosphokinase 1	4.27	0.05
238075_at	CHEK1	CHK1 checkpoint homolog (S. pombe)	4.26	0
229801_at	C10orf47	chromosome 10 open reading frame 47	4.2	0
208998_at	UCP2	uncoupling protein 2 (mitochondrial, proton carrier)	4.18	0
204702_s_at	NFE2L3	nuclear factor (erythroid-derived 2)-like 3	4.16	0
219493_at	SHCBP1	SHC SH2-domain binding protein 1	4.15	0
212807_s_at	SORT1	sortilin 1	4.13	0
201688_s_at	TPD52	tumor protein D52	4.12	0
204146_at	RAD51AP1	RAD51 associated protein 1	4.12	0
204971_at	CSTA	cystatin A (stefin A)	4.12	0
212311_at	KIAA0746	NA	4.12	0
224209_s_at	GDA	guanine deaminase	4.11	0.03
226803_at	CHMP4C	chromatin modifying protein 4C	4.11	0
230793_at	LRRC16	leucine rich repeat containing 16	4.11	0
211762_s_at	KPNA2	karyopherin alpha 2 (RAG cohort 1, importin alpha 1)	4.1	0
201690_s_at	TPD52	tumor protein D52	4.08	0
201848_s_at	BNIP3	BCL2/adenovirus E1B 19kDa interacting protein 3	4.08	0
219681_s_at	RAB11FIP1	RAB11 family interacting protein 1 (class I)	4.08	0
221671_x_at	IGKV1-5	immunoglobulin kappa variable 1-5	4.08	0
212354_at	SULF1	sulfatase 1	4.07	0
201387_s_at	UCHL1	ubiquitin carboxyl-terminal esterase L1 (ubiquitin thiolesterase)	4.06	0.01
214308_s_at	HGD	homogentisate 1,2-dioxygenase (homogentisate oxidase)	4.03	0.02
215363_x_at	FOLH1	folate hydrolase (prostate-specific membrane antigen) 1	4.03	0.01
201695_s_at	NP	nucleoside phosphorylase	4.02	0
223502_s_at	TNFSF13B	tumor necrosis factor (ligand) superfamily, member 13b	4.02	0
202912_at	ADM	adrenomedullin	4.01	0
209212_s_at	KLF5	Kruppel-like factor 5 (intestinal)	4.01	0.01
64408_s_at	CALML4	calmodulin-like 4	4.01	0
221651_x_at	IGKC	immunoglobulin kappa constant	4	0
35666_at	SEMA3F	sema domain, immunoglobulin domain (Ig), short basic domain, secreted, (semaphorin) 3F	4	0
200872_at	S100A10	S100 calcium binding protein A10 (annexin II ligand, calpactin I, light polypeptide (p11))	3.99	0
224097_s_at	F11R	F11 receptor	3.99	0
235209_at	RPESP	NA	3.99	0.01
221539_at	EIF4EBP1	eukaryotic translation initiation factor 4E binding protein 1	3.98	0
213007_at	KIAA1794	KIAA1794	3.96	0
218883_s_at	MLF1IP	MLF1 interacting protein	3.96	0
203925_at	GCLM	glutamate-cysteine ligase, modifier subunit	3.95	0
201663_s_at	SMC4	structural maintenance of chromosomes 4	3.94	0
211429_s_at	SERPINA1	serpin peptidase inhibitor, clade A (alpha-1 antiproteinase, antitrypsin), member 1	3.94	0
221664_s_at	F11R	F11 receptor	3.94	0
228057_at	DDIT4L	DNA-damage-inducible transcript 4-like	3.94	0
230746_s_at	STC1	stanniocalcin 1	3.94	0
202779_s_at	UBE2S	ubiquitin-conjugating enzyme E2S	3.92	0
205206_at	KAL1	Kallmann syndrome 1 sequence	3.92	0
210046_s_at	IDH2	isocitrate dehydrogenase 2 (NADP+), mitochondrial	3.92	0
203362_s_at	MAD2L1	MAD2 mitotic arrest deficient-like 1 (yeast)	3.91	0
210827_s_at	ELF3	E74-like factor 3 (ets domain transcription factor, epithelial-specific )	3.91	0
212445_s_at	NEDD4L	neural precursor cell expressed, developmentally down-regulated 4-like	3.91	0
212850_s_at	LRP4	low density lipoprotein receptor-related protein 4	3.91	0.03
1552797_s_at	PROM2	prominin 2	3.88	0
204170_s_at	CKS2	CDC28 protein kinase regulatory subunit 2	3.87	0
205698_s_at	MAP2K6	mitogen-activated protein kinase kinase 6	3.87	0
224795_x_at	IGKC	immunoglobulin kappa constant	3.87	0
226374_at	CXADR	coxsackie virus and adenovirus receptor	3.87	0
201587_s_at	IRAK1	interleukin-1 receptor-associated kinase 1	3.86	0
201689_s_at	TPD52	tumor protein D52	3.85	0
225342_at	AK3L1	adenylate kinase 3-like 1	3.85	0
235092_at	KCTD1	potassium channel tetramerisation domain containing 1	3.85	0
238673_at	NA	NA	3.83	0.03
203276_at	LMNB1	lamin B1	3.81	0
223000_s_at	F11R	F11 receptor	3.81	0
226936_at	C6orf173	chromosome 6 open reading frame 173	3.81	0
229796_at	SIX4	sine oculis homeobox homolog 4 (Drosophila)	3.81	0
243049_at	NCALD	neurocalcin delta	3.79	0.03
227046_at	SLC39A11	solute carrier family 39 (metal ion transporter), member 11	3.78	0
212314_at	KIAA0746	NA	3.77	0
221245_s_at	NA	NA	3.77	0
218035_s_at	FLJ20273	NA	3.76	0
221577_x_at	GDF15	growth differentiation factor 15	3.76	0
228204_at	PSMB4	proteasome (prosome, macropain) subunit, beta type, 4	3.76	0
212218_s_at	FASN	fatty acid synthase	3.75	0
203213_at	CDC2	cell division cycle 2, G1 to S and G2 to M	3.74	0
204972_at	OAS2	2'-5'-oligoadenylate synthetase 2, 69/71kDa	3.73	0
203645_s_at	CD163	CD163 molecule	3.71	0.01
202107_s_at	MCM2	MCM2 minichromosome maintenance deficient 2, mitotin (S. cerevisiae)	3.7	0
225716_at	NA	NA	3.7	0
205543_at	HSPA4L	heat shock 70kDa protein 4-like	3.67	0
215049_x_at	CD163	CD163 molecule	3.67	0.01
202869_at	OAS1	2',5'-oligoadenylate synthetase 1, 40/46kDa	3.66	0.01
212444_at	NA	NA	3.66	0.03
218186_at	RAB25	RAB25, member RAS oncogene family	3.66	0
207981_s_at	ESRRG	estrogen-related receptor gamma	3.65	0
222077_s_at	RACGAP1	Rac GTPase activating protein 1	3.65	0
224959_at	SLC26A2	solute carrier family 26 (sulfate transporter), member 2	3.65	0
225314_at	OCIAD2	OCIA domain containing 2	3.63	0
218498_s_at	ERO1L	ERO1-like (S. cerevisiae)	3.62	0
201251_at	PKM2	pyruvate kinase, muscle	3.6	0
209211_at	KLF5	Kruppel-like factor 5 (intestinal)	3.6	0.02
217772_s_at	MTCH2	mitochondrial carrier homolog 2 (C. elegans)	3.59	0
224579_at	NA	NA	3.59	0
202546_at	VAMP8	vesicle-associated membrane protein 8 (endobrevin)	3.57	0
205483_s_at	ISG15	ISG15 ubiquitin-like modifier	3.57	0
205552_s_at	OAS1	2',5'-oligoadenylate synthetase 1, 40/46kDa	3.55	0
229097_at	DIAPH3	diaphanous homolog 3 (Drosophila)	3.55	0
201088_at	KPNA2	karyopherin alpha 2 (RAG cohort 1, importin alpha 1)	3.54	0
218792_s_at	BSPRY	B-box and SPRY domain containing	3.54	0
223556_at	HELLS	helicase, lymphoid-specific	3.54	0
226863_at	FAM110C	NA	3.54	0.02
205339_at	STIL	SCL/TAL1 interrupting locus	3.52	0
208700_s_at	TKT	transketolase (Wernicke-Korsakoff syndrome)	3.52	0
217901_at	DSG2	desmoglein 2	3.52	0
202411_at	IFI27	interferon, alpha-inducible protein 27	3.51	0.03
226706_at	QSCN6	quiescin Q6	3.51	0
228559_at	CENPN	centromere protein N	3.51	0
229390_at	RP1-93H18.5	NA	3.51	0
201943_s_at	CPD	carboxypeptidase D	3.5	0
218400_at	OAS3	2'-5'-oligoadenylate synthetase 3, 100kDa	3.5	0
201131_s_at	CDH1	cadherin 1, type 1, E-cadherin (epithelial)	3.49	0
201487_at	CTSC	cathepsin C	3.49	0
202625_at	LYN	quiescin Q6	3.49	0
205535_s_at	PCDH7	BH-protocadherin (brain-heart)	3.49	0
222496_s_at	FLJ20273	NA	3.48	0
225142_at	KIAA1718	NA	3.48	0
226452_at	PDK1	pyruvate dehydrogenase kinase, isozyme 1	3.46	0
211075_s_at	CD47	CD47 molecule	3.45	0
217487_x_at	FOLH1	folate hydrolase (prostate-specific membrane antigen) 1	3.45	0.02
217809_at	BZW2	basic leucine zipper and W2 domains 2	3.44	0
225154_at	SYAP1	synapse associated protein 1, SAP47 homolog (Drosophila)	3.44	0
231810_at	BRI3BP	BRI3 binding protein	3.44	0
201849_at	BNIP3	BCL2/adenovirus E1B 19kDa interacting protein 3	3.42	0
202935_s_at	FLJ37644	NA	3.42	0
202936_s_at	SOX9	SRY (sex determining region Y)-box 9 (campomelic dysplasia, autosomal sex-reversal)	3.42	0
214005_at	GGCX	gamma-glutamyl carboxylase	3.42	0
201118_at	PGD	phosphogluconate dehydrogenase	3.41	0
219648_at	DSU	NA	3.41	0
220161_s_at	EPB41L4B	erythrocyte membrane protein band 4.1 like 4B	3.41	0
235141_at	MARVELD2	MARVEL domain containing 2	3.41	0
201193_at	IDH1	isocitrate dehydrogenase 1 (NADP+), soluble	3.4	0
209218_at	SQLE	squalene epoxidase	3.4	0
227475_at	FOXQ1	forkhead box Q1	3.4	0.02
200737_at	PGK1	phosphoglycerate kinase 1	3.39	0
204984_at	GPC4	glypican 4	3.39	0.01
219797_at	MGAT4A	mannosyl (alpha-1,3-)-glycoprotein beta-1,4-N-acetylglucosaminyltransferase, isozyme A	3.39	0
203216_s_at	MYO6	myosin VI	3.38	0
209552_at	PAX8	paired box gene 8	3.38	0
225681_at	CTHRC1	collagen triple helix repeat containing 1	3.38	0
209114_at	TSPAN1	tetraspanin 1	3.36	0.04
230165_at	SGOL2	shugoshin-like 2 (S. pombe)	3.36	0
202826_at	SPINT1	serine peptidase inhibitor, Kunitz type 1	3.35	0
204767_s_at	FEN1	flap structure-specific endonuclease 1	3.34	0
222433_at	ENAH	enabled homolog (Drosophila)	3.34	0
218816_at	LRRC1	leucine rich repeat containing 1	3.33	0
225105_at	LOC387882	NA	3.33	0
201662_s_at	ACSL3	acyl-CoA synthetase long-chain family member 3	3.32	0
208658_at	PDIA4	protein disulfide isomerase family A, member 4	3.31	0
204033_at	TRIP13	thyroid hormone receptor interactor 13	3.3	0
211695_x_at	MUC1	mucin 1, cell surface associated	3.3	0.01
212268_at	SERPINB1	serpin peptidase inhibitor, clade B (ovalbumin), member 1	3.3	0
217356_s_at	PGK1	phosphoglycerate kinase 1	3.3	0
209916_at	DHTKD1	dehydrogenase E1 and transketolase domain containing 1	3.29	0
202083_s_at	SEC14L1	SEC14-like 1 (S. cerevisiae)	3.28	0
226213_at	ERBB3	v-erb-b2 erythroblastic leukemia viral oncogene homolog 3 (avian)	3.28	0
204502_at	SAMHD1	SAM domain and HD domain 1	3.27	0
222396_at	HN1	hematological and neurological expressed 1	3.27	0
208308_s_at	GPI	glucose phosphate isomerase	3.26	0
208824_x_at	PCTK1	PCTAIRE protein kinase 1	3.26	0
209715_at	CBX5	chromobox homolog 5 (HP1 alpha homolog, Drosophila)	3.26	0
201664_at	SMC4	structural maintenance of chromosomes 4	3.25	0
218145_at	TRIB3	tribbles homolog 3 (Drosophila)	3.25	0
225799_at	LOC541471	NA	3.25	0
208699_x_at	TKT	transketolase (Wernicke-Korsakoff syndrome)	3.24	0
213587_s_at	ATP6V0E2L	ATPase, H+ transporting V0 subunit E2-like (rat)	3.24	0
209053_s_at	WHSC1	Wolf-Hirschhorn syndrome candidate 1	3.23	0
217080_s_at	HOMER2	homer homolog 2 (Drosophila)	3.23	0.03
217294_s_at	ENO1	enolase 1, (alpha)	3.23	0
222581_at	XPR1	xenotropic and polytropic retrovirus receptor	3.23	0
203215_s_at	MYO6	myosin VI	3.22	0
208002_s_at	ACOT7	acyl-CoA thioesterase 7	3.22	0
218237_s_at	SLC38A1	solute carrier family 38, member 1	3.22	0
232065_x_at	CENPL	centromere protein L	3.22	0
235924_at	NA	NA	3.22	0
201397_at	PHGDH	phosphoglycerate dehydrogenase	3.21	0
202890_at	MAP7	microtubule-associated protein 7	3.21	0.01
214096_s_at	NDUFA4L2	NADH dehydrogenase (ubiquinone) 1 alpha subcomplex, 4-like 2	3.21	0
209398_at	HIST1H1C	histone 1, H1c	3.2	0.03
213457_at	MFHAS1	malignant fibrous histiocytoma amplified sequence 1	3.19	0
229860_x_at	LOC401115	NA	3.19	0
204174_at	ALOX5AP	arachidonate 5-lipoxygenase-activating protein	3.18	0
234986_at	NA	NA	3.18	0
1555037_a_at	IDH1	isocitrate dehydrogenase 1 (NADP+), soluble	3.17	0
203453_at	SCNN1A	sodium channel, nonvoltage-gated 1 alpha	3.17	0.01
204256_at	ELOVL6	ELOVL family member 6, elongation of long chain fatty acids (FEN1/Elo2, SUR4/Elo3-like, yeast)	3.17	0
217834_s_at	SYNCRIP	synaptotagmin binding, cytoplasmic RNA interacting protein	3.17	0
202487_s_at	H2AFV	H2A histone family, member V	3.15	0
217997_at	PHLDA1	pleckstrin homology-like domain, family A, member 1	3.15	0.01
222848_at	CENPK	centromere protein K	3.15	0
200887_s_at	STAT1	signal transducer and activator of transcription 1, 91kDa	3.14	0
218252_at	CKAP2	cytoskeleton associated protein 2	3.14	0
220966_x_at	ARPC5L	actin related protein 2/3 complex, subunit 5-like	3.14	0
222537_s_at	CDC42SE1	CDC42 small effector 1	3.14	0
227133_at	CXorf39	chromosome X open reading frame 39	3.14	0
202743_at	PIK3R3	phosphoinositide-3-kinase, regulatory subunit 3 (p55, gamma)	3.13	0
203561_at	FCGR2A	Fc fragment of IgG, low affinity IIa, receptor (CD32)	3.13	0
215223_s_at	SOD2	superoxide dismutase 2, mitochondrial	3.13	0
223471_at	RAB3IP	RAB3A interacting protein (rabin3)	3.13	0
218018_at	PDXK	pyridoxal (pyridoxine, vitamin B6) kinase	3.11	0
223461_at	TBC1D7	TBC1 domain family, member 7	3.1	0
227094_at	DHTKD1	dehydrogenase E1 and transketolase domain containing 1	3.1	0
205282_at	LRP8	low density lipoprotein receptor-related protein 8, apolipoprotein e receptor	3.09	0
208650_s_at	CD24	CD24 molecule	3.09	0
227179_at	STAU2	staufen, RNA binding protein, homolog 2 (Drosophila)	3.08	0
201839_s_at	TACSTD1	tumor-associated calcium signal transducer 1	3.07	0
203397_s_at	GALNT3	UDP-N-acetyl-alpha-D-galactosamine:polypeptide N-acetylgalactosaminyltransferase 3 (GalNAc-T3)	3.07	0.01
203744_at	HMGB3	high-mobility group box 3	3.07	0
218829_s_at	CHD7	chromodomain helicase DNA binding protein 7	3.07	0
218858_at	DEPDC6	DEP domain containing 6	3.07	0
200916_at	TAGLN2	transgelin 2	3.06	0
201463_s_at	TALDO1	transaldolase 1	3.06	0
202953_at	C1QB	complement component 1, q subcomponent, B chain	3.06	0.02
217996_at	PHLDA1	pleckstrin homology-like domain, family A, member 1	3.06	0.01
204362_at	SCAP2	src family associated phosphoprotein 2	3.05	0
206026_s_at	TNFAIP6	tumor necrosis factor, alpha-induced protein 6	3.05	0
213757_at	EIF5A	eukaryotic translation initiation factor 5A	3.05	0.03
216899_s_at	SCAP2	src family associated phosphoprotein 2	3.05	0
223296_at	BMSC-MCP	NA	3.05	0
225767_at	NA	NA	3.05	0.04
227262_at	HAPLN3	hyaluronan and proteoglycan link protein 3	3.05	0
1555905_a_at	C3orf23	chromosome 3 open reading frame 23	3.04	0
201201_at	CSTB	cystatin B (stefin B)	3.03	0
202086_at	MX1	myxovirus (influenza virus) resistance 1, interferon-inducible protein p78 (mouse)	3.03	0.05
203971_at	SLC31A1	solute carrier family 31 (copper transporters), member 1	3.03	0
218073_s_at	TMEM48	transmembrane protein 48	3.03	0
228810_at	FLJ40432	NA	3.03	0
202803_s_at	ITGB2	integrin, beta 2 (complement component 3 receptor 3 and 4 subunit)	3.02	0
212070_at	GPR56	G protein-coupled receptor 56	3.02	0
200650_s_at	LDHA	lactate dehydrogenase A	3.01	0
203693_s_at	E2F3	E2F transcription factor 3	3.01	0
203953_s_at	CLDN3	claudin 3	3.01	0.01
209925_at	OCLN	occludin	3.01	0
217979_at	TSPAN13	tetraspanin 13	3.01	0
221586_s_at	E2F5	E2F transcription factor 5, p130-binding	3.01	0
209448_at	HTATIP2	HIV-1 Tat interactive protein 2, 30kDa	3	0

## Sheet: Tabella DOWN
AffyID	Symbol	Genes.Name		FC NE/EEC	q.value	EEC	NE	EEC10	EEC11	EEC12	EEC13	EEC14	EEC15	EEC16	EEC17_bis	EEC19	EEC1_bis	EEC20	EEC2	EEC3	EEC4	EEC5	EEC6	EEC7	EEC8	EEC9	NE10	NE11	NE12	NE13	NE14	NE15	NE1	NE2	NE3	NE4	NE5	NE6	NE7	NE8	NE9	FC EEC/NE
209242_at	PEG3	paternally expressed 3		50	0	84.2	100	55.7613	61.4995	237.291	270.3	98.7265	114.437	100.555	49.7487	491.911	78.7856	306.132	56.189	121.518	48.5336	238.001	86.0194	71.6385	60.9158	951.623	4054.92	6323.32	4916.05	11580.3	7921.99	10343.2	6268.54	13683.1	5012.77	16010.1	16081.4	14604.5	1654.18	5191.07	4950.36	0.02
204051_s_at	SFRP4	secreted frizzled-related protein 4		25	0	84.2	100	371.278	274.45	2755.2	4427.22	1378.82	2204.27	1644.11	248.441	50.2179	186.542	1332.66	56.8585	459.802	184.518	474.245	301.934	402.315	96.537	214.577	41941.4	24028.7	58709.1	19340.1	16445.7	16152.6	45848.5	4261.12	28045.2	8358.52	8899.49	17876.2	156.033	10269.4	40746.4	0.04
244655_at	LOC644192	NA		25	0	84.2	100	34.1787	36.0814	48.8383	82.6198	91.7091	56.9019	69.766	61.8465	181.307	79.6319	91.0653	81.9366	116.887	73.5428	143.699	106.074	38.6047	109.342	62.5161	1383.59	2746.74	971.961	3069.26	1845.42	2620.4	1869.06	2933.28	1795.96	3323.27	1705.35	1767.89	770.069	1481.57	1638.56	0.04
227705_at	TCEAL7	transcription elongation factor A (SII)-like 7		20	0	78.9	100	94.1271	63.258	323.897	510.294	61.5077	273.164	262.857	125.94	263.79	46.0979	186.158	37.4953	210.714	56.3363	589.742	234.627	121.804	39.5077	53.8864	6659.77	2079.11	5895.72	3981.53	3131.56	3762.73	3727	3931.35	573.402	3344.11	4518.43	5482.59	1875.29	3490.6	5421.99	0.05
235004_at	RBM24	RNA binding motif protein 24		20	0	78.9	100	202.151	19.1074	101.224	1052.44	116.594	777.959	211.589	73.1674	271.42	343.716	126.856	66.7912	97.9852	2576.65	208.802	11.0833	140.123	46.9671	45.0101	1518.81	2040.51	347.819	12886.4	4419.98	7064.64	6858.75	11812	4160.42	9371.79	10692.8	14451.8	1082.09	2520.7	7130.93	0.05
202409_at	NA	NA		14.2857	0	94.7	100	587.253	260.312	146.233	733.35	3257.12	843.7	915.179	523.378	31.1608	297.29	3899.37	202.441	665.552	357.651	1390.31	248.989	200.902	528.499	126.998	9198.17	9611.75	12452.3	19219	9949.26	14889.6	8450.42	13684.7	8256.42	12729.5	7079.71	9448.55	14881	13210.8	10474.2	0.07
204463_s_at	EDNRA	endothelin receptor type A		14.2857	0	100	100	278.622	136.964	943.853	380.168	144.339	376.247	250.19	152.46	203.942	347.628	267.982	124.23	621.22	139.878	101.866	416.739	205.979	188.988	145.514	12245.6	2565.02	1318.1	821.949	1553.89	2238.31	8443.76	1989.7	5211.49	3700.01	1604.77	3532.41	2210.03	3562.42	12282.6	0.07
209687_at	CXCL12	chemokine (C-X-C motif) ligand 12 (stromal cell-derived factor 1)		14.2857	0	89.5	100	97.8573	435.734	4207.03	1210.51	919.053	350.261	1117.1	186.956	436.474	299.395	1093.82	9.35799	168.233	98.0134	397.035	864.871	146.544	435.266	176.511	8585.64	5186.58	2382.35	11521.1	6699.98	10261.3	19546.2	8318.48	4448.64	6642.14	11672.7	12584.3	2359.72	11893.9	18736.9	0.07
227662_at	SYNPO2	synaptopodin 2		14.2857	0	89.5	100	271.48	157.05	766.879	1618.22	155.187	420.287	596.754	176.189	188.53	1584.02	360.435	8.18654	323.388	46.6646	612.782	102.516	215.086	99.1954	131.665	1090.13	3701.77	1697.04	5083.68	5611	7106.78	8040.1	7653.95	4883.92	10019.9	9767.1	10746	1528.06	9190.04	7002.2	0.07
209335_at	DCN	decorin		12.5	0	100	100	564.954	537.668	1828.03	1940.14	377.999	748.574	1079.5	484.683	512.23	303.944	955.682	312.672	846.529	488.698	1256.44	755.898	729.072	236.477	221.194	4177.89	11268.7	3074.6	9759.81	9348.86	14334.8	4834.42	12979.5	2850.82	13793.2	18288.9	12289.9	15065.9	10026.9	5331.56	0.08
213933_at	PTGER3	prostaglandin E receptor 3 (subtype EP3)		12.5	0	89.5	86.7	48.0873	117.34	271.728	399.549	209.348	82.3331	69.6484	188.364	115.464	187.693	164.644	95.7877	88.8488	69.9103	161.751	89.0264	38.112	169.017	55.5183	320.827	616.384	362.657	1708.46	1211.37	1378.45	1707.54	2908.43	93.7124	2290.61	4388.1	2106.53	56.2441	3916.42	1566.8	0.08
227148_at	PLEKHH2	pleckstrin homology domain containing, family H (with MyTH4 domain) member 2		12.5	0	84.2	100	65.9291	92.0693	234.224	572.41	300.759	163.384	193.834	638.347	76.4245	132.173	92.7287	441.489	152.753	22.8742	300.566	158.492	471.028	128.16	813.777	1213.09	2131.99	1974.47	2924.62	4552.71	5038.44	2537.4	6340.96	688.936	3870.69	5610.65	3177.86	1426.29	3362.82	2223.46	0.08
239349_at	C1QTNF7	C1q and tumor necrosis factor related protein 7		12.5	0	78.9	100	37.7645	47.7163	70.0927	149.186	88.0536	77.3237	116.42	75.7017	52.4168	67.2	301.933	35.2221	56.5034	79.4257	88.9752	68.8866	27.6183	262.574	41.9	738.076	868.883	561.372	478.423	1694.93	2260.55	558.156	1501.18	563.838	1640.31	1361.99	1576.27	106.033	938.386	1706.78	0.08
206101_at	ECM2	extracellular matrix protein 2, female organ and adipocyte specific		11.1111	0	84.2	100	72.318	185.987	926.147	567.309	240.498	311.558	745.46	221.763	66.8648	182.077	172.34	105.273	158.835	154.151	387.862	123.353	157.519	147.795	137.482	769.608	2464.95	6619	1546.98	3446.53	4420.02	1574.02	2837.1	1208.6	3646.37	5557.11	4295.23	884.416	3102.8	1987.07	0.09
209894_at	LEPR	leptin receptor		11.1111	0	94.7	100	217.414	203.371	346.322	1308.07	1308.45	534.631	598.885	363.72	68.8864	602.751	349.841	174.482	589.483	307.339	804.594	672.633	344.072	401.933	195.472	1089.52	2333.27	2760.6	8077.17	7340.29	7303.34	2018.91	9956.87	2410.19	8161.84	13159.5	9888.22	2189.55	3292.65	2259.92	0.09
223395_at	ABI3BP	ABI gene family, member 3 (NESH) binding protein		11.1111	0	84.2	100	285.465	576.336	466.808	768.749	435.61	169.108	336.546	185.268	246.494	160.539	369.948	46.6219	1081.72	112.224	134.669	1272.77	209.308	220.924	73.6484	463.156	2159.73	1227.22	2467.14	2934.39	4698.76	2755.26	9573.94	3397.64	5225.92	8543.75	6463.31	6341.54	3813.16	4301.4	0.09
227386_s_at	EPB41	erythrocyte membrane protein band 4.1 (elliptocytosis 1, RH-linked)		11.1111	0	78.9	100	74.4745	212.785	390.659	730.495	178.069	285.961	217.131	153.984	301.237	140.786	146.086	114.721	280.275	101.168	438.234	170.481	112.843	68.3814	93.6953	986.992	1528.8	1755.48	2964.31	2505.76	3014.15	3238	3382.9	1303.82	3533.25	2997.44	3314.09	311.067	3512.74	2824.89	0.09
227727_at	MRGPRF	MAS-related GPR, member F		11.1111	0	94.7	100	92.6343	112.832	464.634	1031.69	248.648	513.756	379.988	342.995	150.775	183.644	340.386	70.2326	410.28	74.2023	270.469	235.495	143.341	257.44	85.1179	4995.17	1358.74	1795.66	3480.72	1762.68	2113.84	5095.61	2223.96	1947.91	1823.74	1946.46	4207.12	107.442	7466.55	7217.95	0.09
242680_at	NA	NA		11.1111	0	89.5	100	106.894	430.866	238.224	516.887	182.758	407.298	325.56	260.832	304.96	169.605	103.794	55.9392	205.183	69.0068	300.062	226.273	222.719	57.3057	64.1587	954.685	1087.18	3461.94	1625.94	2740.56	3800.82	2261.23	1958.31	1151.89	3122.55	2379.69	4390.7	1502.26	2590	2819	0.09
57588_at	SLC24A3	solute carrier family 24 (sodium/potassium/calcium exchanger), member 3		11.1111	0	94.7	100	171.303	116.672	516.903	324.005	112.519	158.986	154.654	346.711	98.5009	146.938	205.253	304.946	270.522	201.683	239.776	105.392	124.873	187.345	153.459	921.28	1266.79	737.106	3177.95	2599.76	2296.68	2156.15	3227.44	1104.08	1804.7	2489.07	2831.36	1879.03	5380.4	2009.25	0.09
1556427_s_at	LOC221091	NA		10	0	78.9	100	166.73	46.8938	179.152	455.004	161.029	528.096	251.148	330.968	125.103	96.3409	204.061	158.19	241.5	189.044	278.185	184.144	113.531	122.933	142.676	689.313	1673.49	707.068	2276.79	2339.1	2522.95	1301.89	4343.64	1200.5	1675.84	3021.99	2356.2	1349.65	3331.48	1521.83	0.1
201150_s_at	TIMP3	TIMP metallopeptidase inhibitor 3 (Sorsby fundus dystrophy, pseudoinflammatory)		10	0	100	100	248.335	1416.01	5759.58	1758.07	1714.75	678.853	851.013	602.576	3498.26	804.493	641.945	169.666	250.832	106.267	328.748	427.39	185.624	856.113	829.164	1549.2	8061.42	873.185	15886.1	9034.01	14406.4	6765.24	12124.8	8696.67	9904.11	16968.1	18051.3	19911.6	14316.3	4254.52	0.1
201540_at	FHL1	four and a half LIM domains 1		10	0	100	100	297.691	734.785	3472.79	2665.51	2544.83	929.202	1264.68	470.392	3161.03	222.565	1022.25	270.301	728.808	789.06	2028.88	791.762	361.436	3230.02	430.33	4701.19	7398.66	9202.58	15025.4	9566.79	16367.6	12337.4	12827.3	5579.83	14440.3	20697.1	22824	2035.13	25601.2	14918.4	0.1
202274_at	ACTG2	actin, gamma 2, smooth muscle, enteric		10	0	94.7	100	439.579	276.154	8204.63	3610.35	423.483	1408.52	560.495	422.446	1275.62	195.236	243.774	23.8376	233.837	151.09	773.304	200.823	192.156	316.813	191.238	1311.57	2105.4	2520.06	6798.58	4284.09	7077.69	24001	5262.11	1248.66	5561.17	5854.24	9764.39	171.072	39693.7	34114.9	0.1
202340_x_at	NR4A1	nuclear receptor subfamily 4, group A, member 1		10	0	78.9	86.7	304.873	143.431	579.825	272.655	189.469	435.746	371.437	139.407	438.777	171.85	335.649	427.84	294.508	343.259	351.714	242.555	2800.72	360.309	166.573	170.703	585.519	106.697	15341.3	7162.99	2909.92	2839.81	2495.67	3104	2283.66	2432.24	17343	2398.26	1394.82	2474.58	0.1
202555_s_at	MYLK	myosin, light polypeptide kinase		10	0	100	100	704.172	870.896	4375.45	4229.41	1041.97	1851.95	1329.47	1793.63	809.015	457.401	1036.34	284.158	984.688	421.851	1652.51	751.968	922.533	1189.64	559.702	5708.97	5040.71	9257.98	12171.8	8331.38	14517.8	25336.2	14222.3	5878.41	12126.6	11911.7	17403	574.546	31041	27861.2	0.1
204273_at	EDNRB	endothelin receptor type B		10	0	84.2	100	63.6749	43.9537	198.13	160.056	117.695	71.5854	180.485	78.8475	168.012	43.8988	147.875	37.2717	22.9398	45.4923	83.3033	85.3376	66.9071	110.482	21.4379	225.574	410.727	544.616	333.648	707.535	482.722	275.51	490.328	466.842	465.11	1037.16	503.044	6371.57	736.554	208.62	0.1
219093_at	FLJ20701	NA		10	0	84.2	100	16.3298	22.3307	126.157	280.782	184.496	319.426	33.962	32.0114	111.244	305.486	84.9831	151.495	97.1957	129.094	73.1824	42.7208	117.515	114.633	98.2253	222.711	503.942	310.731	1365.83	994.229	1931.3	429.636	969.376	2389.71	1096.59	2245.46	1827.08	779.39	1907.64	825.756	0.1
219682_s_at	TBX3	T-box 3 (ulnar mammary syndrome)		10	0	78.9	100	459.79	121.583	355.66	218.101	88.9051	270.172	195.28	149.68	215.576	320.49	638.153	191.782	264.527	83.3454	712.155	307.714	140.054	28.3834	300.61	1522.51	2804.17	2896.7	4806.85	2592.85	2852.76	2470.34	2688.77	1448.53	3093.32	3243.68	3319.31	3762.27	1274.19	1913.47	0.1
225895_at	SYNPO2	synaptopodin 2		10	0	100	100	535.272	185.808	1449.75	1167.53	258.825	842.437	1129.28	880.489	229.752	1169.02	492.71	245.475	623.662	323.07	1003.04	273.096	317.032	112.261	178.374	1410.97	3243.83	6402.17	4961.68	4976.86	7736.84	5771.36	4791.71	2683.73	6246.68	7057.26	7472.91	961.371	14346.7	8039.51	0.1
228731_at	NA	NA		10	0	94.7	100	45.515	96.9446	308.393	770.148	190.953	393.61	547.584	178.548	83.616	75.7239	144.033	124.85	344.226	69.8146	507.638	254.755	155.537	52.5291	78.4151	3470.41	1277.97	433.261	490.697	1491.88	1790.23	5814.16	680.127	3775.95	1660.65	1230.83	2603.52	282.31	2333.35	6809.25	0.1
228827_at	NA	NA		10	0	78.9	100	282.59	165.461	193.383	653.261	743.009	234.365	362.281	187.849	627.172	74.5673	318.784	50.7113	284.827	82.16	254.265	202.409	33.8788	50.8786	73.3676	1720.53	2530.4	634.195	1939.59	2721.92	3296.27	2795.58	2918.35	2214.78	2696	2896.72	3416.7	529.664	3194.01	3493.67	0.1
1556935_at	LAMA4	laminin, alpha 4		9.09091	0	84.2	100	87.3708	60.0141	62.785	181.828	72.5301	37.5724	57.2288	35.0756	202.202	88.5642	79.2622	71.0264	110.266	172.652	121.369	147.965	218.463	33.0062	116.095	140.682	625.47	365.56	832.3	850.721	554.498	1843.79	656.154	433.166	1352.49	1054.31	2344.24	355.924	261.178	2464.38	0.11
203131_at	PDGFRA	platelet-derived growth factor receptor, alpha polypeptide		9.09091	0	100	100	877.643	508.492	3979.83	2308.37	612.37	1890.27	1652.55	1492.26	5035.45	704.299	2219.41	529.168	1408.89	584.766	1906.14	933.831	1028.45	945.336	323.865	8318.74	15118.3	18109.6	12390.5	16488	19564.3	8048.25	13353.1	9914.88	16803.6	13755.8	13958	13562.9	16711.3	12632.4	0.11
206638_at	HTR2B	5-hydroxytryptamine (serotonin) receptor 2B		9.09091	0	89.5	100	202.733	129.019	1716.85	1193.88	289.627	447.649	469.708	298.544	90.9808	92.0017	174.942	1307.01	216.111	82.4481	296.721	237.041	113.092	86.659	160.001	2608.73	3139.49	1026.74	1990.81	5196.55	4049.34	3411.23	5081.35	642.624	4285.51	1879.11	5530.43	5514.88	7914.25	3845.61	0.11
211813_x_at	DCN	decorin		9.09091	0	100	100	2729.84	1178.36	9201.94	6305.01	1629.76	3695.38	3544.27	2516.15	3129.05	913.736	3622.7	1061.37	3720.47	1579.16	1491.26	2262.54	2357.98	818.229	1016.22	21865.1	29976.3	49255.3	27844	27900.1	30102.5	15822.8	25954.2	7424.66	30985.2	31902.8	21723	36245.8	21491.7	17573.9	0.11
211896_s_at	DCN	decorin		9.09091	0	100	100	2397.87	1248.97	8578.85	5647.29	1490.95	3374.58	3003	2418.37	3208.47	754.274	2821.9	866.483	3236.94	1532.08	2356.35	2314.02	2075.19	613.863	945.175	17168.5	27145.3	23964.8	25224.4	25530.5	30236.1	13702.1	27993.2	6216.61	30788.6	34411.8	23730	37309.4	24239.7	16169.2	0.11
225571_at	LIFR	leukemia inhibitory factor receptor alpha		9.09091	0	84.2	100	71.9292	11.8364	78.4105	114.801	313.487	183.197	103.459	48.0249	24.1946	70.481	81.1803	401.902	99.9028	435.505	99.5705	261.418	56.3345	1304.25	157.672	363.58	1661.73	369.142	2658.26	1274.04	1508.53	1852.79	1472.99	1451.65	3167.47	5313.21	3984.65	480.352	802.765	586.413	0.11
229404_at	TWIST2	twist homolog 2 (Drosophila)		9.09091	0	94.7	100	79.0944	104.863	187.49	200.381	298.773	192.784	358.3	156.003	394.451	148.43	619.728	212.825	176.242	75.6834	207.643	372.629	427.899	114.88	1478.11	7205.72	2346.87	888.584	2756.37	2061.17	1767.72	2870.78	1854.03	3012.4	2091.89	1649.73	1799.81	2876.16	2926.43	4092.51	0.11
232458_at	COL3A1	collagen, type III, alpha 1 (Ehlers-Danlos syndrome type IV, autosomal dominant)		9.09091	0	89.5	100	305.197	151.344	253.042	68.2269	157.392	96.7014	143.227	658.822	144.349	1606.39	375.156	89.1493	539.524	217.194	399.666	624.518	239.395	3263.82	129.842	11120	3368.96	1612.24	3205.32	4920.16	5290.55	5840.93	3875.76	3723.75	4983.11	5757.38	1453.16	2876.3	3783.76	7308.71	0.11
235759_at	NA	NA		9.09091	0	84.2	100	21.1968	67.6252	138.537	214.03	592.945	54.2145	86.2704	44.0398	96.9669	287.481	83.5656	43.8303	73.4976	69.0828	53.9904	98.1459	65.8837	138.452	45.0309	643.424	831.601	639.059	1436.93	967.002	1519.96	1163.51	1328.22	649.536	1531.77	2143.41	1681.21	110.415	1408.33	989.944	0.11
203666_at	CXCL12	chemokine (C-X-C motif) ligand 12 (stromal cell-derived factor 1)		8.33333	0	94.7	100	195.735	288.715	1172.57	539.934	462.173	357.502	636.199	117.368	277.392	222.981	623.623	63.5595	210.151	141.988	360.985	416.223	135.157	162.391	206.055	3218.34	1758.37	991.14	2347.89	2813.94	2193.82	6712.63	2423.01	829.533	2054.23	2545.43	3412.04	1008.34	3997.69	6371.69	0.12
203851_at	IGFBP6	insulin-like growth factor binding protein 6		8.33333	0	89.5	100	163.738	207.13	382.875	292.405	247.017	266.399	136.966	305.984	556.967	75.5702	328.207	136.605	200.228	11.3814	354.411	274.942	184.403	474.823	392.673	1544.62	2111.73	1424.51	3417.7	1184.12	2589.78	692.405	1828.59	2681.67	1444.67	1402.87	1943.35	4853.44	2831.68	2340.29	0.12
204793_at	GPRASP1	G protein-coupled receptor associated sorting protein 1		8.33333	0	100	100	155.062	119.559	308.876	369.334	76.7866	196.769	187.407	141.947	162.497	346.424	269.472	255.437	481.953	306.313	610.868	394.73	228.721	1907.19	613.579	976.547	3016.14	3248.58	3544.5	3126.3	4397.4	2066.58	4521.7	1752.1	4806.62	6277.49	5345.4	512.793	2598.7	1735.26	0.12
204916_at	RAMP1	receptor (calcitonin) activity modifying protein 1		8.33333	0	100	100	148.873	180.436	475.804	596.255	463.189	385.712	202.545	333.861	445.45	372.321	409.173	369.677	335.07	311.034	499.449	365.893	296.274	350.032	154.231	5738.85	1832.06	1033.1	3104.1	2577.11	3122.63	3884.14	3108.17	1397.1	2766.55	2514.47	3443.18	1319.74	4716.62	3996.45	0.12
213488_at	SNED1	sushi, nidogen and EGF-like domains 1		8.33333	0	84.2	100	88.0959	135.661	260.688	338.434	485.254	344.914	193.363	525.71	263.722	405.513	135.116	493.742	99.3843	140.111	533.895	171.503	93.2944	191.864	614.815	462.764	1402.95	909.058	5462.82	3092.5	2343.79	1451.49	5050.59	2323.3	3475.37	4277.1	3187.62	1017.77	2040.6	1116.06	0.12
219872_at	C4orf18	chromosome 4 open reading frame 18		8.33333	0	78.9	100	182.193	123.262	218.364	348.751	97.2285	177.484	439.448	66.3432	17.425	93.5731	163.145	113.821	139.259	240.049	54.9819	118.101	65.6928	9.93767	36.5902	3761.58	3111.94	1734.49	439.612	2005.44	710.394	1498.67	209.256	199.23	404.085	395.206	538.502	501.446	601.218	1348.69	0.12
223392_s_at	TSHZ3	teashirt family zinc finger 3		8.33333	0	84.2	93.3	172.289	176.717	572.387	451.24	150.694	199.582	204.722	160.196	461.775	88.9742	288.982	165.129	208.533	124.196	304.136	285.446	133.897	157.529	212.762	2235.18	2520.03	418.419	2681.48	1850.05	1332.65	2671.12	1994.78	2324.73	2038.17	1274.31	2016.69	1453.49	1964.97	2717.82	0.12
225720_at	SYNPO2	synaptopodin 2		8.33333	0	78.9	100	305.363	236.128	1084.28	569.575	97.2275	466.668	842.207	287.869	198.322	262.514	238.847	127.982	357.542	193.279	348.919	20.2292	95.82	12.3787	148.625	503.628	1108.83	2487.07	1433.71	1465.95	2767.92	2335.59	2152.66	1143.24	2717.58	2578.83	3929	369.661	9524.76	3989.57	0.12
227703_s_at	SYTL4	synaptotagmin-like 4 (granuphilin-a)		8.33333	0	78.9	100	318.353	129.441	270.29	302.21	95.8604	284.661	619.462	311.262	121.195	109.667	236.227	156.845	257.188	1212.77	114.528	174.306	237.438	51.64	31.1201	758.088	1197.08	248.162	2757.54	1647.99	2646.96	3253.04	2090.98	1179.49	2189.71	5010.58	2923.72	400.45	4435.64	2256.94	0.12
229160_at	MUM1L1	melanoma associated antigen (mutated) 1-like 1		8.33333	0	84.2	100	36.4677	70.703	259.146	746.695	245.469	350.439	65.8144	133.655	187.062	792.141	338.532	7.34765	596.324	136.29	1117.08	804.3	1155.97	532.198	40.5754	1021.97	911.442	1789.01	1093.83	3192.11	4883.3	2360.49	3445.27	1230.2	1586.78	4016.09	6874.94	6186.15	8470.79	3753.06	0.12
235368_at	ADAMTS5	ADAM metallopeptidase with thrombospondin type 1 motif, 5 (aggrecanase-2)		8.33333	0	89.5	100	311.26	795.183	376.344	403.034	408.18	967.021	209.072	1061.48	335.951	887.779	236.924	231.074	178.695	162.541	271.408	342.972	612.805	163.035	24.5026	1741.95	1437.9	406.339	1947.27	3562.15	2769.77	1345.18	5838.34	367.987	4005.32	3953.63	4636.83	15864.8	1977.25	1619.82	0.12
236335_at	NA	NA		8.33333	0	94.7	100	85.0559	118.996	362.364	386.995	256.481	315.703	763.764	281.905	73.0004	87.186	244.781	98.347	262.099	98.1118	558.25	219.982	149.342	54.6004	72.5885	1527.74	1125.64	2581.84	956.098	1543.29	2607.8	3033.91	582.985	2974	1367.18	1584.36	2163.58	201.097	1871.24	4640.73	0.12
201957_at	PPP1R12B	protein phosphatase 1, regulatory (inhibitor) subunit 12B		7.69231	0	78.9	100	553.753	529.757	1009.46	845.383	300.49	847.883	550.205	392.431	200.623	544.604	439.16	606.357	470.676	553.494	384.004	242.78	259.668	732.59	274.954	302.303	1664.33	3762.11	4247.18	3300.31	5164.79	4187.85	3963.95	835.413	3506.31	5784.89	6779.01	368.783	9502.59	4210.23	0.13
204955_at	SRPX	sushi-repeat-containing protein, X-linked		7.69231	0	94.7	100	121.797	200.733	771.908	370.645	1011.95	154.828	131.525	516.459	435.18	746.592	190.913	237.308	210.498	79.4457	263.5	433.51	103.44	454.084	134.75	1579.49	1075.06	381.398	6456.7	1762.04	2462.7	1198.82	5720.91	3771.64	1439.86	3825.87	3251.8	2116.36	2878.26	2752.2	0.13
205529_s_at	RUNX1T1	runt-related transcription factor 1; translocated to, 1 (cyclin D-related)		7.69231	0	78.9	100	171.907	158.777	100.554	369.496	530.74	141.677	133.118	204.11	293.739	92.4899	202.622	82.1947	200.774	118.502	342.385	146.149	90.0897	22.8349	88.7794	1319.66	1764.77	401.429	1156.94	1181.03	1516.67	2266.62	1960.49	1271.9	1460.83	1172.25	1680.68	324.098	1449.23	2394.38	0.13
219935_at	ADAMTS5	ADAM metallopeptidase with thrombospondin type 1 motif, 5 (aggrecanase-2)		7.69231	0	94.7	100	186.99	966.535	572.31	419.158	495.233	973.219	349.508	1378.51	449.47	1533.86	317.893	232.368	187.358	102.845	341.75	279.699	865.434	143.058	41.3697	1608.88	1362.61	4940.83	3200.02	4750.79	3100.85	1131.6	6246.48	395.482	3965.85	4142.85	4537.45	15725.8	2518.84	1942.52	0.13
225946_at	RASSF8	Ras association (RalGDS/AF-6) domain family 8		7.69231	0	89.5	100	66.961	361.844	841.859	600.843	293.463	505.11	241.444	506.682	453.569	442.523	175.224	426.955	160.159	65.2741	700.353	236.44	153.524	511.309	543.505	1072.01	2837.15	3005.77	4029.56	2478.53	3638.95	1891.74	4547.81	2067.13	5135.25	4649.85	5038.66	1732.61	1397.59	2189.57	0.13
229092_at	NR2F2	nuclear receptor subfamily 2, group F, member 2		7.69231	0	94.7	100	141.638	57.748	302.314	292.216	192.947	174.736	331.786	111.615	313.525	77.6048	257.73	163.043	156.924	149.09	151.636	153.975	99.1248	178.657	38.5172	1130.57	1277.73	3052.47	1980.08	1356.29	1761.02	889.147	1658.18	918.519	1333.09	1180.38	1078.24	627.511	1478.93	1142.69	0.13
241672_at	LOC400120	NA		7.69231	0	89.5	93.3	90.2875	41.1557	41.4664	173.17	58.386	84.869	354.41	87.342	30.7062	90.5893	141.202	35.5283	51.1819	77.683	27.4889	43.5684	221.172	62.7248	39.5333	71.1556	600.312	616.774	814.325	586.852	491.206	426.281	547.241	554.273	413.918	2043.37	1959.03	84.6159	690.031	372.876	0.13
201149_s_at	TIMP3	TIMP metallopeptidase inhibitor 3 (Sorsby fundus dystrophy, pseudoinflammatory)		7.14286	0	89.5	100	139.55	323.094	1259.51	243.244	380.292	109.332	96.7213	72.6159	729.181	171.233	193.922	131.098	81.9597	131.857	203.557	183.114	62.2847	133.827	284.77	313.819	1443.72	957.033	1661.35	1356.06	1209.68	1757.77	1235.04	1163.59	1254.41	1082.74	1902.66	9349.12	1340.19	857.623	0.14
201893_x_at	DCN	decorin		7.14286	0	100	100	4906.26	2429.72	12680.3	9231.47	2575.86	5168.77	5410.2	4011.01	5106.48	1190.87	5472.87	1645.29	5750.92	2441.97	4618.05	4148.55	3791.11	1319.31	1764.73	21870.6	32257.3	39351.7	30826.3	32716.7	35857.5	21546.4	31771.4	11298.9	40582.4	39081.8	32142	39341.7	26810.7	22188.1	0.14
202350_s_at	MATN2	matrilin 2		7.14286	0	100	100	1834.38	518.1	342.815	2134.29	496.781	704.09	3161.45	688.977	329.831	331.566	1393.51	1857.2	695.056	395.863	1916.02	635.737	753.997	737.682	330.537	2263.98	4454.92	867.213	12929.3	8677.03	10611.2	7292.64	12757.7	3074.8	10028.8	13688.4	11494.8	612.238	10409.5	3353.25	0.14
202436_s_at	CYP1B1	cytochrome P450, family 1, subfamily B, polypeptide 1		7.14286	0	94.7	100	261.463	284.612	1495.95	1310.34	179.523	408.052	483.423	1468.46	406.742	1313.73	707.497	221.198	1191.27	71.6559	1010.35	159.637	235.337	135.183	86.7871	4695.15	4798.69	5288.8	4221.23	3473.35	6149.99	8478.37	3163.88	1520.46	6267.06	4243.92	4547.74	399.437	5235.82	2716.67	0.14
202437_s_at	CYP1B1	cytochrome P450, family 1, subfamily B, polypeptide 1		7.14286	0	100	100	101.461	227.253	1585.49	1645.59	155.725	499.647	665.442	1072.57	272.902	1425.7	718.874	109.645	880.151	108.467	807.595	117.017	169.644	103.043	71.4239	2836.45	4148.45	2544.23	4729.52	4200.39	6268.46	5671.53	2724.12	1364.34	5636.56	5747.52	6097.71	290.662	6073.19	1907.45	0.14
202746_at	ITM2A	integral membrane protein 2A		7.14286	0	94.7	100	167.656	582.398	264.813	399.851	235.066	173.037	798.841	117.525	137.06	88.5812	522.75	149.56	1074.87	84.0404	100.141	938.252	252.111	430.84	402.759	696.421	1588.47	585.52	4566.97	2081.55	4202.88	1163.82	2438.96	2682.84	2202.92	5442.4	3901.18	2182.23	2405.94	1552.18	0.14
203372_s_at	SOCS2	suppressor of cytokine signaling 2		7.14286	0	84.2	100	68.0267	513.245	597.76	262.667	139.85	440.315	336.446	133.878	579.593	211.331	147.439	136.831	323.875	62.481	165.831	115.36	174.691	34.2475	61.2661	1851.01	1431.31	1461.04	2857.61	1734.91	1772.77	2133.38	1176.28	995.563	1026.95	1634.73	1805.5	1098.64	2901.57	1819.89	0.14
203434_s_at	MME	membrane metallo-endopeptidase (neutral endopeptidase, enkephalinase, CALLA, CD10)		7.14286	0	84.2	100	92.1006	63.9074	68.1546	154.7	78.4818	116.612	214.646	233.247	192.065	322.547	74.1686	67.3018	233.974	59.2188	245.445	163.808	79.3984	280.146	80.7953	1229.55	1981.81	3720.27	260.496	875.507	868.96	1074.36	336.8	444.56	450.799	240.776	698.039	1509.41	1060.2	1490.16	0.14
204872_at	TLE4	transducin-like enhancer of split 4 (E(sp1) homolog, Drosophila)		7.14286	0	94.7	100	125.7	893.363	507.097	719.07	716.267	988.87	321.53	294.403	599.388	415.808	364.996	256.716	256.902	204.595	292.222	303.963	306.829	100.171	99.6247	4192.03	2551.04	1290.49	3871.54	2515.34	3275.06	2380.04	3083.06	2379.47	3818.33	2960.65	3181.64	1635.55	2624.08	3462.39	0.14
205802_at	TRPC1	transient receptor potential cation channel, subfamily C, member 1		7.14286	0	89.5	100	301.438	303.943	196.777	232.776	215.873	29.0158	702.27	69.8669	211.751	197.934	375.534	371.407	52.3021	161.665	154.287	205.583	88.14	575.12	246.021	923.716	1091.44	488.198	2517.23	1531.09	2728.6	1666.76	2584.03	1427.53	2788.58	3902.6	2938.48	363.055	1251.73	1160.71	0.14
205803_s_at	TRPC1	transient receptor potential cation channel, subfamily C, member 1		7.14286	0	94.7	100	400.994	213.493	172.348	113.072	163.636	38.3741	463.65	71.9372	180.101	245.89	205.463	385.177	69.2778	172.392	58.7668	127.257	45.9195	470.807	308.316	647.339	911.429	831.54	2102.25	1233.13	2085.75	1265.56	2485.79	1063.86	1916.62	2769.1	2346.06	198.414	1241.81	1115.94	0.14
225968_at	PRICKLE2	prickle-like 2 (Drosophila)		7.14286	0	100	100	509.332	308.02	558.844	300.778	377.681	836.628	289.986	189.437	141.751	428.472	480.95	592.543	271.925	412.253	499.423	434.771	176.57	513.918	375.84	4007.27	1814.03	4392.45	2352.67	2325.91	1759.02	4319.36	1653.57	2545.19	2143.77	1741.84	2019.81	1865.8	3152.24	6580.03	0.14
225996_at	LONRF2	LON peptidase N-terminal domain and ring finger 2		7.14286	0	89.5	100	95.6902	408.35	13.049	187.674	539.738	330.394	399.175	252.104	206.23	734.014	323.256	807.112	399.98	378.125	77.0152	290.88	556.181	339.975	568.729	1531.6	1425.94	860.977	3545.92	2304.58	2106.09	4264.54	2389.16	859.317	1978.84	4125.32	3863.05	1561.05	3256.09	5187.17	0.14
226066_at	MITF	microphthalmia-associated transcription factor		7.14286	0	100	100	378.459	657.539	775.092	2505.52	682.471	764.075	1140.16	415.577	266.15	445.912	813.466	1705.3	1327.53	1014.51	977.529	1825.46	536.874	790.972	1031.26	3575.72	4151.65	3335.98	6951.7	6730.1	8627.11	6242.06	6690.16	5349.83	7490.83	9729.8	8172.49	5155.75	9963.01	8389.34	0.14
226834_at	NA	NA		7.14286	0	84.2	100	91.8106	108.721	884.943	440.463	231.523	299.503	95.527	2269.37	1404.72	277.727	358.627	37.499	199.693	49.446	307.309	138.571	235.389	6.03948	65.6098	3598.31	1789.49	3476.99	2168.6	1988.29	2541.67	2615.77	2661.94	1947.03	1954.49	2580.67	2806.2	5915.06	3792.46	3335.04	0.14
227629_at	PRLR	prolactin receptor		7.14286	0	94.7	100	852.023	75.5525	38.5912	315.866	228.015	1035.64	1699.76	2006.12	144.452	811.65	321.434	1457.91	168.881	516.068	170.64	127.076	211.439	96.733	103.734	603.063	1900.61	371.95	4370.07	5836.03	5023.8	2027.63	6003.87	1768.92	5917.21	7589.49	5641.37	8097.97	2019.11	1550.64	0.14
229357_at	ADAMTS5	ADAM metallopeptidase with thrombospondin type 1 motif, 5 (aggrecanase-2)		7.14286	0	94.7	100	282.153	1051.27	447.939	405.147	370.135	1012.55	245.224	1334.05	229.933	1069.49	174.562	152.043	85.5652	114.332	154.411	232.858	552.051	164.074	46.393	1797.48	1278.69	2581.41	2195.22	3480.94	2545.64	978.695	4797.2	242.731	2973.72	3903.4	3952.36	12842	2212.17	1392.39	0.14
1554007_at	ZNF483	zinc finger protein 483		6.66667	0	100	100	243.575	257.65	398.603	355.421	1980.2	269.31	79.8881	722.129	1178.15	755.312	324.854	530.524	245.868	375.558	251.58	314.151	439.169	4970.74	924.924	743.345	3638.22	1583.75	8021.63	5303.38	11216.7	2003.14	11216.7	2859.64	6444.77	10913.6	9595.25	220.272	2004.49	1193.48	0.15
1554547_at	FAM13C1	family with sequence similarity 13, member C1		6.66667	0	84.2	100	158.323	131.77	184.153	266.023	188.807	270.824	297.078	125.681	50.1775	165.619	177.702	54.08	229.425	246.384	82.4311	123.135	257.541	42.6101	57.8562	394.433	2888.82	984.167	884.724	1417.11	1369.79	740.745	866.585	890.061	801.148	1757.22	1882.57	121.11	603.06	430.607	0.15
1557553_at	PPP1R12B	protein phosphatase 1, regulatory (inhibitor) subunit 12B		6.66667	0	89.5	100	399.758	94.7447	63.4844	77.1759	35.8144	96.2628	66.2953	61.019	109.468	189.506	153.377	453.416	300.879	455.032	416.147	232.618	239.738	758.618	255.462	156.215	648.095	1399.94	1283.48	917.275	1173.54	2482.54	1722.57	742.655	2234.36	1642.19	5796.21	229.648	2528.11	1067.4	0.15
201058_s_at	MYL9	myosin, light polypeptide 9, regulatory		6.66667	0	84.2	100	621.082	543.986	5976.72	1770.39	627.48	1683.35	917.459	877.992	3139.75	301.099	1197.17	125.767	784.841	147.673	806.541	389.746	228.744	2239.6	516.161	3945.78	2236.11	7317.82	5820.68	3712.66	6262.8	17256.7	7706.02	2668.69	5380.18	5861.22	8114.68	2047.78	25900.2	17679.9	0.15
203373_at	SOCS2	suppressor of cytokine signaling 2		6.66667	0	100	100	221.572	1937.43	1558.87	1139.04	579.448	1449.53	1050.34	524.248	1268.88	633.719	539.809	563.727	1124.14	166.823	1064.15	503.398	1076.44	173.132	257.31	4975.27	3512.2	3542.73	6091.59	4688.15	5695.98	6028.55	6661.03	4756.19	4957.97	7199.47	8070.02	2934.1	9012.05	5966.49	0.15
207191_s_at	ISLR	immunoglobulin superfamily containing leucine-rich repeat		6.66667	0	100	100	418.658	458.366	1804.92	696.922	272.447	698.949	518.727	519.038	249.9	212.46	912.601	252.852	526.933	281.375	333.694	296.893	149.023	2505.57	308.735	5751.86	3470.98	3713.92	4305.84	2841.01	3006.04	5367.95	3489.84	2372.05	3116.83	3619.72	3274.22	6588.96	5606.33	5278.61	0.15
209540_at	IGF1	insulin-like growth factor 1 (somatomedin C)		6.66667	0	78.9	100	467.484	362.97	1401.94	969.253	389.261	680.42	1930.52	250.743	155.313	1376.31	1366.25	131.441	275.866	112.861	559.996	218.58	187.878	83.3586	101.2	10670.2	564.275	5043.41	299.673	1378.7	1324.16	8804.38	436.82	3107.72	700.654	1765.88	1522.95	314.927	5552.81	15010	0.15
213422_s_at	MXRA8	matrix-remodelling associated 8		6.66667	0	100	100	442.51	459.097	1617.1	1391.3	921.958	739.912	581.961	172.171	339.57	247.263	660.273	204.222	471.823	319.851	772.735	301.728	282.504	621.586	259.313	3832.27	2650.98	1162.79	4968.19	3365.43	3532.76	3112.41	5205.01	2123.51	3719.78	3577.58	3733.48	8835.79	3393.8	2745.26	0.15
218087_s_at	SORBS1	sorbin and SH3 domain containing 1		6.66667	0	89.5	100	261.085	101.533	2284.8	1089.54	174.301	302.162	229.256	329.695	281.898	191.732	250.212	264.109	211.195	136.659	357.527	194.197	161.547	369.33	210.75	128.756	954.472	1077.53	2071.59	1835.42	3186.6	2483.7	1895.77	643.509	2141.24	3412.82	4327.48	369.499	11343.3	4107.61	0.15
219087_at	ASPN	asporin (LRR class 1)		6.66667	0	84.2	100	330.58	511.11	2828.72	2868.31	498.914	658.275	952.469	378.94	130.916	197.468	658.888	63.7475	233.023	166.68	937.897	525.391	489.511	219.418	345.75	912.326	4049.11	2067.35	2423.4	6623.46	7018.25	4688.02	3079.94	1536.49	5286.68	5378.2	8249.9	534.259	10545.2	4341.18	0.15
219478_at	WFDC1	WAP four-disulfide core domain 1		6.66667	0	78.9	73.3	219.045	283.469	1370.7	359.07	312.457	643.078	552.942	215.755	518.35	77.6921	351.099	102.633	242.891	96.371	199.979	41.7389	184.195	102.793	150.153	7953.51	2428.95	3432.98	780.577	580.622	800.066	4826.91	101.143	3696.96	198.536	116.952	516.499	151.214	2881.39	2313.2	0.15
225575_at	LIFR	leukemia inhibitory factor receptor alpha		6.66667	0	89.5	100	653.808	381.696	504.114	626.666	1636.84	685.239	651.814	223.748	86.0753	588.235	416.388	1449.09	243.954	1104.9	536.963	415.963	169.406	3814.17	408.358	1190.68	3426.83	1837.05	7904.91	3297.04	8068.35	2339.4	3088.56	4374.35	6045.58	15175.5	9216.22	858.963	6715.04	2136.51	0.15
227623_at	NA	NA		6.66667	0	84.2	100	108.824	154.56	558.176	389.925	245.809	110.77	153.836	40.4827	298.919	36.7964	61.3772	31.5325	98.0167	73.817	163.788	129.577	80.0216	425.565	129.298	936.569	636.704	1423.22	1180.12	706.513	1208.16	884.073	1623.31	577.932	1218.93	1726.77	1628.25	373.674	2168.7	1230.93	0.15
227758_at	RERG	RAS-like, estrogen-regulated, growth inhibitor		6.66667	0	84.2	93.3	151.157	211.307	775.459	1420.65	240.321	356.773	362.289	335.768	731.729	882.27	160.253	169.723	387.136	39.6609	974.078	367.533	197.143	131.203	437.244	1066.04	1048.57	600.593	3202.26	1616.36	3867.34	3115.76	3801.18	1298.71	3537.01	7756.46	3209.6	91.1614	5208.55	3752.27	0.15
232098_at	DST	dystonin		6.66667	0	94.7	100	287.757	102.072	55.2161	37.158	286.024	170.089	45.9632	276.172	108.968	1577.32	136.665	712.577	479.232	119.743	265.119	186.823	1088.23	292.851	198.368	3087.33	616.583	1429.42	1657.26	2477.62	2739.38	3400.84	1526.49	581.237	1391.96	1664.7	3751.66	625.872	3414.72	4675.42	0.15
201842_s_at	EFEMP1	EGF-containing fibulin-like extracellular matrix protein 1		6.25	0	89.5	100	152.011	1154.66	5673.7	1600.58	496.052	807.8	677.93	472.646	931.162	661.454	814.677	119.734	2970.06	237.287	1044.48	434.842	261.879	1315.86	356.336	1949.79	2830.85	2344.98	7259.84	8329.68	8763.68	3691.09	12868.2	966.951	7963.72	10149.7	6296.65	15792.6	4549.14	3664.21	0.16
202036_s_at	SFRP1	secreted frizzled-related protein 1		6.25	0	100	100	157.99	131.602	219.615	641.912	1940.99	256.012	487.726	683.49	299.957	119.938	308.839	2488.84	458.649	98.2338	252.934	1124.34	133.216	265.045	428.087	5540.62	1002.66	1415.57	734.416	590.113	1767.62	11920.3	2151.73	6257.93	2397.81	1534.92	3914.14	90.4261	1179.55	10589.7	0.16
204457_s_at	GAS1	growth arrest-specific 1		6.25	0	100	100	197.149	401.334	5704.35	5112.73	812.339	1161.27	407.544	177.622	2010.05	1013.63	218.456	157.936	122.403	163.643	748.08	399.88	225.427	1967.58	276.819	1764.69	3232.49	1517.6	10441.1	7459.15	6548.64	8429.2	10023.4	743.426	10139.6	14720	9377.89	4992.99	8889.27	7605.03	0.16
204464_s_at	EDNRA	endothelin receptor type A		6.25	0	100	100	597.967	1090.37	3287.65	1510.82	973.571	1248.47	1074.96	1139.44	814.535	1623.72	1402.97	364.097	1034.95	316.264	1459.1	954.307	739.656	419.642	473.17	14688.4	4521.89	3849.43	3417.61	4320.34	6122.36	10715.8	3844.53	6224.53	4625.23	4293.84	5951.39	2925.37	10456.5	17409.3	0.16
206481_s_at	LDB2	LIM domain binding 2		6.25	0	100	100	306.515	402.345	4486.93	1015.47	629.927	640.671	872.132	572.457	380.547	446.866	896.132	224.891	605.279	153.715	543.299	515.011	307.88	842.898	145.242	2942.94	2689.17	1173.83	5258.51	3618.18	4660.49	4399.98	6738.37	3134.21	4702.56	8359.6	6987.85	1425.6	7331	4536.02	0.16
209651_at	TGFB1I1	transforming growth factor beta 1 induced transcript 1		6.25	0	100	100	423.646	1176.66	2867.94	1611.46	359.74	720.02	713.656	511.988	946.788	238.789	1179.59	119.017	364.482	183.276	884.426	489.161	423.759	1196.08	436.327	5671.1	1889.69	1624.21	6208.74	2650.84	3400.2	5629.77	6006.39	1606.49	3566.95	5426.98	6230.23	3377.28	12321.5	5892.89	0.16
211354_s_at	LEPR	leptin receptor		6.25	0	78.9	100	81.922	38.5939	153.549	185.872	161.021	186.547	97.3707	152.744	3.42123	115.722	98.0081	65.9974	120.817	91.5524	93.0159	79.58	66.5115	138.303	29.5167	379.221	446.481	1178.64	780.916	962.888	699.411	319.055	942.426	251.512	688.169	914.811	687.678	443.882	606.943	415.611	0.16
212915_at	PDZRN3	PDZ domain containing RING finger 3		6.25	0	100	100	181.378	1224.99	370.762	1376.23	3318.86	1434.76	533.023	347.67	197.602	1344.95	472.159	1819.84	353.662	436.868	1296.69	300.37	150.951	2301	1459.22	2474.23	4736.17	4101.09	10499.4	7054.29	9367.34	5912.92	8269.45	2921.07	7568.59	8510.23	7220.89	1661.42	7742.64	6344.12	0.16
226625_at	TGFBR3	transforming growth factor, beta receptor III (betaglycan, 300kDa)		6.25	0	100	100	306.605	189.799	202.546	920.969	884.897	1458.5	2650.02	815.961	257.854	1574.21	257.238	234.868	378.802	733.788	522.759	1747.22	237.911	1332.55	288.919	1186.53	2463.98	631.613	6679.81	3046.07	6836.23	4993.89	6811.42	4567.46	6844.89	10848.4	9649.04	1111.13	5528.27	3949.16	0.16
227399_at	VGLL3	vestigial like 3 (Drosophila)		6.25	0	78.9	100	52.8434	121.751	601.033	149.458	99.4292	123.988	191.373	131.939	147.061	38.974	76.7737	50.79	97.2984	59.9072	67.3264	96.3943	59.3954	4.01052	53.935	471.895	313.003	492.566	530.023	200.928	835.834	685.483	652.684	229.42	702.972	1280.1	1281.42	454.962	1116.06	1634.38	0.16
228728_at	FLJ21986	NA		6.25	0	84.2	100	396.129	432.695	4014.57	1557.46	233.341	532.946	1039.25	340.872	539.044	486.439	1173.85	176.888	559.895	317.382	2092	360.118	251.131	103.722	540.752	2254.04	5956.15	10586.5	3512.97	4208.29	5826.79	3571.58	6465.47	4551.71	5697.71	7196.1	5775.73	517.872	7521.58	2629.1	0.16
230214_at	MRVI1	murine retrovirus integration site 1 homolog		6.25	0	84.2	100	231.566	268.543	136.753	832.455	241.705	338.432	354.496	420.839	167.312	92.3188	242.435	77.2331	156.816	185.117	177.415	484.992	124.434	44.269	150.316	1163.97	705.216	524.227	1225.11	1027.05	737.32	4618.78	456.295	1456.46	1406.31	1217.77	622.688	325.608	1923.37	5616.69	0.16
230708_at	PRICKLE1	prickle-like 1 (Drosophila)		6.25	0	78.9	100	234.46	448.944	250.413	185.665	175.289	359.013	221.466	56.604	190.639	82.6187	214.776	154.389	69.517	77.0314	1183.33	216.699	64.1775	19.3049	212.648	1118.88	977.897	7222.58	1122.87	1174.19	1312.46	1073.71	813.849	1044.36	896.702	856.049	899.843	233.883	1013.79	1459.89	0.16
232568_at	BNC2	basonuclin 2		6.25	0	100	100	73.2132	86.1851	76.8437	77.4735	108.309	60.1112	78.0211	81.6149	125.972	5353.84	124.968	64.0196	134.814	58.9382	116.147	136.825	324.234	120.532	107.777	395.621	1026.61	964.78	5382.13	2714.57	2650.7	2527.97	3364.93	790.31	3266.26	5252.85	3426.97	352.721	2046.45	1836.01	0.16
236179_at	NA	NA		6.25	0	78.9	100	235.569	253.622	1082.25	379.247	124.816	271.332	211.49	96.6779	319.825	29.1226	324.095	173.79	334.539	192.902	239.169	84.1525	70.1588	208.581	232.864	1522.61	3281.35	439.911	710.739	817.084	2027.28	3727.08	1325.46	1084.27	1093.72	1065.01	1565.77	1429.88	1649.11	2958.49	0.16
238619_at	FLJ43663	NA		6.25	0	89.5	100	81.3818	153.196	80.3798	196.336	211.817	134.695	194.208	137.651	160.602	210.34	351.009	1048.87	415.724	1120.01	546.884	1188.91	300.317	895.851	473.098	449.064	1247.53	3011.36	3154.52	2909.96	2959.85	1429.64	2262.24	2250.34	3361.55	4729.2	3940.1	3404.6	1849.07	1218.15	0.16
239999_at	C21orf34	chromosome 21 open reading frame 34		6.25	0	89.5	100	83.9385	66.3712	25.6416	58.3048	198.591	112.221	209.14	40.6331	108.9	820.202	73.6616	3.34783	116.482	119.056	88.2474	164.084	334.602	1232.37	45.6244	632.199	983.786	488.148	1763.43	1829.92	2105.1	919.443	1167.72	1215	1728.72	2505.8	1721.49	184.377	1792.65	611.048	0.16
37512_at	HSD17B6	hydroxysteroid (17-beta) dehydrogenase 6		6.25	0	89.5	93.3	51.0101	63.186	596.829	237.869	125.295	132.756	50.837	28.0154	84.4096	139.399	146.414	45.4886	67.5945	42.0896	168.107	74.0455	91.4443	65.2849	63.0797	104.749	181.289	149.119	901.994	229.057	961.158	632.772	574.197	282.894	634.182	932.52	2851.56	54.7399	2344.51	630.81	0.16
1555724_s_at	TAGLN	transgelin		5.88235	0	84.2	100	2055.27	1263.08	17761.6	8257.71	1536.45	4611.82	1924.9	956.131	2991.99	936.318	1546.87	284.281	1705.09	877.465	2045.9	934.602	780.916	2390.33	1868.71	9519.05	5145.46	14242.1	12468.3	9894.49	19035.3	32580.5	18690.2	5450.11	13983.6	13652.4	26429.9	1327.96	34591.5	31245.7	0.17
201009_s_at	TXNIP	thioredoxin interacting protein		5.88235	0	100	100	2824.96	2592.12	2721.75	4068.78	2294.08	5988.08	6563.33	4877.73	1021.9	1742.66	7382.06	5112.36	3082.55	9469.18	1336.3	1239.02	1626.66	7327.36	6989.78	19786.2	27775.6	45016.1	26510.6	24086.8	23058.5	23977	22635.6	16714.1	34101.9	32156.7	22761.4	16764.7	19380	15538.9	0.17
204221_x_at	GLIPR1	GLI pathogenesis-related 1 (glioma)		5.88235	0	78.9	100	107.886	26.274	206.33	420.299	118.646	179.922	149.42	121.572	22.5092	184.97	103.874	298.394	169.397	109.243	455.506	336.059	238.888	64.9063	99.3606	550.167	958.017	564.485	522.989	826.325	458.408	1629.91	414.83	787.033	668.956	1044.77	1323.67	1633.06	707.757	3863.55	0.17
205525_at	CALD1	caldesmon 1		5.88235	0	100	100	220.398	110.904	210.984	174.714	197.021	144.189	311.745	172.92	172.534	483.602	226.752	192.287	509.092	197.412	689.089	280.3	230.222	259.671	160.084	610.431	643.069	2214.81	1351.91	1824.83	2045.1	1281.84	1380.15	513.354	1149.88	2505.38	1359.96	2094.99	2895.57	1294.87	0.17
205648_at	WNT2	wingless-type MMTV integration site family member 2		5.88235	0	94.7	100	317.686	403.025	102.308	988.5	105.611	595.705	680.675	456.309	232.354	186.726	687.273	147.392	1133.88	232.401	772.814	293.017	278.32	104.177	264.305	5469.73	3065.03	2581.43	3658.66	3223.1	1881.42	2461.77	2528.93	685.659	2877.95	1078.65	1984.81	368.349	1900.4	2847.53	0.17
206022_at	NDP	Norrie disease (pseudoglioma)		5.88235	0	100	100	103.024	55.0731	219.537	850.686	165.596	1466.28	62.5691	267.404	445.109	392.237	293.64	752.287	115.591	130.395	339.145	3082.82	655.116	54.5235	34.242	1899.57	2613.44	3048.86	4215.44	3772.21	4177.6	1731.9	5447.05	949.295	3868.3	4930.64	4633.2	365.996	1643.19	749.354	0.17
209189_at	FOS	v-fos FBJ murine osteosarcoma viral oncogene homolog		5.88235	0	100	100	825.511	438.437	8121.83	1726.07	1248.63	7056.68	1484.99	638.963	1655.08	586.692	2072.1	1019.12	5382.85	1702.82	2932.44	639.972	9902.36	284.995	1275.46	1693.21	7516.17	7139.93	41136.8	26791.2	14267	9491.84	11701.2	8233.14	7410.67	19707.7	34740	9801.45	10803	13806.1	0.17
211356_x_at	LEPR	leptin receptor		5.88235	0	94.7	100	150.548	65.4998	197.871	348.962	296.193	285.778	154.733	126.915	93.8734	185.709	131.475	69.5009	151.741	194.35	127.43	68.6343	84.7504	183.881	101.716	509.24	552.637	1930.42	1229.96	1545.86	920.838	454.197	1128.94	525.461	1089.41	1331.64	1008.8	610.561	589.573	532.493	0.17
215073_s_at	NR2F2	nuclear receptor subfamily 2, group F, member 2		5.88235	0	100	100	404.42	229.631	1687.16	1383.57	788.363	1070.31	2462.24	399.382	898.85	618.788	1365.3	437.845	962.813	614.604	265.787	330.561	536.523	214.479	85.3818	1981.47	5550.87	1084.38	7185.74	5868.46	4544.02	3812.84	5597.54	3908.67	5791.24	5125.15	5550.48	3164.28	5329.7	3863.71	0.17
219304_s_at	PDGFD	platelet derived growth factor D		5.88235	0	100	100	255.447	460.281	833.709	376.868	917.504	478.634	405.184	400.92	983.269	701.086	859.083	417.355	648.045	359.098	450.973	352.864	626.529	1325.75	994.943	1256.11	5169.28	13396.5	2499.21	7329.56	4880.2	1162.2	5652.5	1785.63	2591.83	1940.25	2786.62	919.414	1069.13	1179.71	0.17
224823_at	MYLK	myosin, light polypeptide kinase		5.88235	0	100	100	1833.38	2295.34	7850.26	7343.44	3187.26	4729.14	4836.51	2405.99	1429.15	881.015	1631.34	577.13	2144.18	827.396	4938.2	1350.45	2239.58	1914.37	1485.64	8598.81	9003.51	13769.7	18176.9	13881	18915.2	24580.5	19970.7	8633.03	20617.2	20888.8	24689.9	1375.24	22083.8	20619.6	0.17
225524_at	ANTXR2	anthrax toxin receptor 2		5.88235	0	100	100	637.666	777.547	4291.41	2064.3	566.821	1661.26	1463.36	906.736	1267.25	572.419	962.873	653.284	682.353	666.003	697.448	545.775	751.9	428.326	389.659	2078.89	2824.65	2256.95	5616.82	4869.48	7941.97	6951.36	9864.61	4106.39	6434.64	7902.09	7643.81	6794.86	11326.5	6781.45	0.17
225721_at	SYNPO2	synaptopodin 2		5.88235	0	100	100	606.509	274.043	2120.28	721.642	259.996	773.174	1106.39	674.22	282.291	455.977	552.606	246.105	637.106	292.401	340.166	238.625	293.085	177.59	264.687	667.485	1656.68	453.934	2242.92	2427.58	4648.22	3277.69	1967.36	1230.17	2663.18	3043.49	4149.77	353.796	13894.9	5855.04	0.17
226435_at	PAPLN	papilin, proteoglycan-like sulfated glycoprotein		5.88235	0	78.9	100	203.944	164.099	1816.91	299.751	393.809	265.846	145.828	223.064	153.899	863.435	749.756	217.333	189.665	69.2162	482.09	184.257	314.2	44.2234	75.8857	511.875	1146.32	1108.15	1747.51	1278.59	1853.33	1708.76	1984.19	1310.08	1691.79	1519.84	1915.11	7660.12	3853.47	2019.8	0.17
229218_at	COL1A2	collagen, type I, alpha 2		5.88235	0	94.7	100	455.923	733.618	691.088	421.293	439.539	396.086	441.906	545.809	657.277	715.5	810.19	273.283	1189.81	590.698	1602.33	1766.53	1174.35	73.335	333.403	5787.4	2900.03	2256.19	2157.05	3467.81	3746.43	7273.32	2527.85	3790.88	2059.72	2908.76	2539.24	1623.59	8215.18	11917.7	0.17
229568_at	MOBKL2B	MOB1, Mps One Binder kinase activator-like 2B (yeast)		5.88235	0	78.9	100	665.879	127.839	186.367	1073.4	199.857	248.827	1039.12	126.478	122.175	332.864	562.239	363.059	356.288	141.783	187.015	108.637	287.213	303.392	183.943	387.941	2743.92	1089.33	2646.88	2748.61	2857.49	1168.1	2796.93	1197.46	4136.66	4888.34	2194.6	603.3	905.302	699.695	0.17
235561_at	NA	NA		5.88235	0	84.2	100	86.503	20.8736	41.6999	197.708	58.4457	206.573	50.2184	187.444	217.409	69.4449	19.7607	331.556	165.899	176.943	99.6149	87.4548	69.0937	301.453	98.7721	72.9449	850.224	913.915	627.445	731.979	1073.04	476.944	1001.69	982.486	872.324	1267.52	1417.98	59.6181	602.608	402.413	0.17
242051_at	NA	NA		5.88235	0	84.2	100	48.4777	53.0253	62.5303	207.43	69.5951	118.371	77.1535	115.198	204.454	363.753	34.9899	594.773	155.515	104.932	270.476	100.685	302.287	134.97	119.827	220.21	862.031	924.27	1678.86	972.188	1056.71	514.395	1358.3	608.284	1323.87	2866.4	1636.42	128.015	514.474	297.054	0.17
201508_at	IGFBP4	insulin-like growth factor binding protein 4		5.55556	0	94.7	100	438.687	783.702	2985.54	1371.41	696.465	1414.37	529.258	450.763	1425.1	188.161	950.39	123.284	492.176	942.923	624.615	3829.53	648.292	700.301	365.188	9804.23	4116.32	1177.57	5141.12	3983.54	2996.34	10330.2	4185.09	4916.9	2694.07	3611.83	4014.58	10697.1	8285.06	7575.02	0.18
201693_s_at	EGR1	early growth response 1		5.55556	0	94.7	100	284.065	152.724	630.32	917.512	464.281	1189.83	202.697	515.022	511.167	256.495	467.857	599.889	918.285	561.988	2207.38	815.927	1802.26	233.015	260.232	320.725	1046.13	1792.97	11446.4	2902.37	3144.31	3883.52	2805.85	3320.28	3285.12	3190.3	14182.9	1968.27	1605.32	3324.18	0.18
204271_s_at	EDNRB	endothelin receptor type B		5.55556	0	94.7	100	91.9534	137.998	351.967	279.04	216.454	130.768	229.396	267.942	441.39	144.581	315.32	67.4235	60.0349	162.117	202.237	335.82	129.201	244.125	49.4029	409.086	759.121	613.605	455.254	787.892	564.013	555.448	483.992	502.01	577.124	952.467	728.989	8068.21	1368.3	234.429	0.18
204749_at	NAP1L3	nucleosome assembly protein 1-like 3		5.55556	0	78.9	100	55.7135	1138.77	201.132	258.171	185.875	184.969	132.038	121.92	188.778	730.438	1412.47	62.3096	157.547	126.581	137.638	172.47	61.0943	2138.56	227.653	4199.01	1210.51	2117.05	2527.43	1744.3	2787.74	2563.92	2517.75	2168.85	1870.94	1529.83	2521.42	231.749	2096.06	3941.53	0.18
205498_at	GHR	growth hormone receptor		5.55556	0	84.2	100	33.3785	190.009	216.013	134.284	47.6498	60.8734	52.5853	121.351	242.321	389.82	150.19	121.427	27.4587	43.7801	93.2608	62.0038	57.073	300.93	108.557	222.737	346.875	591.468	677.135	436.432	1073.85	495.397	1106.27	394.418	980.955	1361.18	1228.41	621.559	712.171	530.702	0.18
205547_s_at	TAGLN	transgelin		5.55556	0	100	100	2213.75	1535	21244.8	11548	2083.57	5442.99	2257.38	1290.19	3544.16	1288.1	1757.45	451.34	2250.8	933.672	5369.45	1010.71	921.305	2757.21	2374.13	10050.6	7200.05	3247.6	20266.5	15385.3	27266.1	41121	23295.7	7296.01	20336.1	20543.3	35316.8	2257.85	40908.5	38900.8	0.18
209815_at	PTCH	patched homolog (Drosophila)		5.55556	0	100	100	784.526	945.79	3983.38	1531.66	836.887	943.056	1521.9	770.851	1657.73	522.678	990.6	1154.44	733.675	1393.77	1159.13	615.208	556.194	1881.45	590.03	11785.6	15611.2	1272.14	7089.37	8043.02	6460.43	13955	2698.99	9027.37	4679.15	4152.99	4366.16	1778.65	2811.06	4546.74	0.18
219511_s_at	SNCAIP	synuclein, alpha interacting protein (synphilin)		5.55556	0	78.9	100	178.594	103.776	389.378	1410.08	155.661	2004.48	283.305	471.254	2236.97	358.089	541.654	523.844	222.113	381.034	664.53	188.796	350.058	84.8291	458.537	3696.25	2120.71	1912.76	1913.55	2713.72	3370.46	3235.47	2245.95	2006.48	3908.12	3790.79	4356.47	4129.93	3195.79	5725.01	0.18
223519_at	ZAK	NA		5.55556	0	100	100	900.562	197.053	489.471	1732.85	1257.21	981.578	537.105	830.414	372.049	1071.67	359.704	1906.41	842.262	2020.55	1599.88	366.729	1214.39	711.72	733.001	2369.04	7590.42	1548.36	3748.48	4971.33	4045.92	7289.51	8783.94	3878.73	6758.76	5267.53	9854.63	1482.72	3884.85	6576.62	0.18
225328_at	NA	NA		5.55556	0	84.2	100	277.424	410.513	1525.55	2858.86	242.073	1798.3	179.432	1422.16	139.603	157.452	198.74	2225.85	277.164	328.584	354.836	133.293	252.271	300.281	158.303	356.548	1830.93	1057.89	7195.7	5214.49	3369.14	2337.28	7502.24	233.347	5281.65	9171.39	7519.66	1968.41	4118.88	1714.63	0.18
225798_at	tcag7.981	NA		5.55556	0	100	100	1175.54	347.181	1097.47	718.081	160.793	492.929	597.309	1368.49	315.353	397.698	1025.54	487.538	400.497	612.723	276.44	191.394	426.076	149.585	303.255	3213.51	2913.6	1604.14	2618.77	2256.03	2716.4	3432.27	2185.1	3020.28	2355.13	2359.48	3448.17	630.543	9628.22	4950	0.18
228528_at	NA	NA		5.55556	0	94.7	100	223.317	122.995	100.882	102.476	130.916	165.319	124.398	153.308	43.2476	195.236	308.959	627.708	296.982	393.439	971.424	248.101	80.7852	1095.31	350.789	135.986	1227.94	2024.69	3567.96	2534.97	2549.12	296.405	3028.19	858.875	2607.36	2996.75	2717.98	272.397	392.704	309.376	0.18
230624_at	TDRD6	tudor domain containing 6		5.55556	0	89.5	100	349.022	104.009	115.088	95.2816	297.425	115.929	253.576	109.993	72.7407	593.566	140.701	440.803	235.43	548.786	400.337	159.434	163.98	1130.29	533.547	116.412	1461.44	1435.83	2013.99	3808.74	2674.92	1077.24	2817.16	785.953	1885.32	4412.28	1394.23	250.484	1145.09	752.401	0.18
232431_at	NR3C1	nuclear receptor subfamily 3, group C, member 1 (glucocorticoid receptor)		5.55556	0	84.2	100	95.0252	101.868	139.581	88.9722	49.4426	42.3529	123.136	107.134	117.396	92.5119	180.588	490.11	131.755	81.9651	90.5138	457.576	179.615	64.9173	140.098	547.503	883.105	661.128	658.54	684.455	964.446	481.425	854.441	668.274	1180.71	1332.58	924.59	768.736	1145.23	647.479	0.18
238458_at	EFHA2	EF-hand domain family, member A2		5.55556	0	94.7	100	58.6093	220.422	859.444	183.948	253.756	237.921	101.131	88.8447	238.91	53.1558	71.0355	394.334	174.244	119.002	191.435	166.752	134.615	491.749	508.856	809.056	1451.74	1238.36	1701.45	1545.33	1832.44	645.169	1380.81	1446.89	1628.32	2332.34	1365.37	757.103	1069.19	1091.5	0.18
1552733_at	KLHDC1	kelch domain containing 1		5.26316	0	100	100	223.515	162.621	116.037	271.19	291.097	198.44	200.345	60.8477	157.685	356.52	232.778	206.647	204.277	339.003	207.924	199.284	283.465	572.539	314.209	385.126	1347.91	716.815	1119.22	1541.79	1941.58	933.178	1970.17	1187.22	1686.3	2196.29	1771.33	273.81	1278.42	740.35	0.19
1563468_at	ZAK	NA		5.26316	0	84.2	100	304.927	44.5142	57.5204	72.7834	102.44	62.5478	49.1609	36.7102	11.5584	234.453	126.892	430.703	170.6	494.492	165.874	104.582	230.331	135.678	216.122	458.995	945.521	1294.06	1309.34	1109.91	849.523	862.963	880.529	377.645	862.718	1104.45	997.87	268.158	744.217	722.124	0.19
201008_s_at	TXNIP	thioredoxin interacting protein		5.26316	0	94.7	100	2089.98	1361.96	2824.54	4429.36	1700.54	6780.64	6483.12	3706.67	1189.71	1104.71	7336.16	5927.87	3664.05	10881.7	661.672	917.317	1510.5	6908.98	8088.23	24034.8	30686.9	2362.76	23126.4	25881.2	20465.2	23280.2	22848.9	15288.5	31728.7	27813.1	21015.3	17659.5	17717.3	15669.3	0.19
201042_at	TGM2	transglutaminase 2 (C polypeptide, protein-glutamine-gamma-glutamyltransferase)		5.26316	0	100	100	551.246	625.57	617.256	1768.22	418.791	1742.35	898.046	1454.28	496.423	366.482	1096.43	369.642	1402.15	291.059	1250.24	889.945	907.724	967.178	736.268	1827.08	2311.76	1764.19	9162.84	3385.94	4734.85	3883.52	4740.44	6679.06	2430.99	3680.63	5573.8	8267.33	9200.52	4185.72	0.19
209541_at	IGF1	insulin-like growth factor 1 (somatomedin C)		5.26316	0	94.7	100	618.308	412.741	2818.06	1865.49	580.963	1484.84	2893.09	353.037	78.3712	2455.8	2148.73	82.273	276.728	141.037	411.01	256.305	292.949	79.9036	142.698	14928.3	991.793	2671.2	478.721	2373.6	1647.65	11362.9	451.815	4570.2	931.765	2320.23	2098.28	630.869	8737.22	18662	0.19
211998_at	H3F3B	H3 histone, family 3B (H3.3B)		5.26316	0	100	100	1063.7	574.111	954.101	1126.75	988.653	1865.79	592.955	1681.47	1417.11	532.705	281.64	2068.15	1756.76	327.214	638.193	362.379	1755.08	1298.93	871.051	1530.6	5461.79	9965.03	7963.57	6570.33	7288.69	1824.78	7724.1	3500.88	6608.22	12875.3	6017.77	947.439	3199.53	1614.12	0.19
212423_at	C10orf56	chromosome 10 open reading frame 56		5.26316	0	94.7	100	210.772	263.257	1076.1	1441.44	922.284	785.903	707.139	448.371	593.508	1804.05	866.587	263.497	411.36	232.287	963.486	344.709	200.655	265.587	218.746	2465.27	3587.63	1344.48	5759.64	3381.84	3162.5	3408.53	3241	2885.43	2780.08	4394.71	4473.84	1647.39	4621.05	3930.07	0.19
212805_at	KIAA0367	KIAA0367		5.26316	0	100	100	67.5672	162.66	390.797	467.374	210.605	509.37	227.094	188.749	130.814	219.976	215.824	417.093	344.527	818.11	147.703	288.038	1174.79	447.015	143.851	292.212	426.174	697.966	1704.83	986.346	1618.62	2431.08	2462.77	1956.37	1777.68	3073.26	2228.1	211.452	5489.61	2457.64	0.19
218901_at	PLSCR4	phospholipid scramblase 4		5.26316	0	100	100	141.891	90.9396	1141.18	916.982	245.65	333.368	270.284	167.837	155.4	319.613	291.624	298.79	192.869	461.36	1164.41	321.29	136.015	543.971	437.602	383.3	1345.53	706.595	2737.68	1951	2653.71	1006.72	3996.05	1236.08	2318.27	4819.46	4041.6	538.744	1921.46	1339.74	0.19
221584_s_at	KCNMA1	potassium large conductance calcium-activated channel, subfamily M, alpha member 1		5.26316	0	94.7	100	208.906	620.893	1812.66	2248.98	648.07	790.772	401.392	677.956	413.297	708.981	758.589	117.246	767.64	172.538	1164.62	344.166	334.498	880.878	369.156	635.753	1617.4	1805.31	3829.3	3596.93	4452.2	3725.9	4518.1	1541.16	4192.93	4986.42	6130.53	558.186	7681.86	6579.2	0.19
222453_at	CYBRD1	cytochrome b reductase 1		5.26316	0	100	100	338.231	542.695	4178.81	3364.16	2093.52	1626.68	3951.71	2506.8	928.185	1161.77	1147.9	815.307	793.368	1484.96	672.837	2345.73	542.795	2085.04	787.867	2338.73	5774.8	4309.7	10521.6	8370.26	11857.9	5002.52	13188.5	6465.26	9958.82	17785.4	13918.1	2221.69	9316.09	6211.36	0.19
228772_at	HNMT	histamine N-methyltransferase		5.26316	0	94.7	100	120.486	203.315	356.686	628.709	98.6756	203.793	943.706	367.743	46.269	167.505	236.08	222.433	180.871	597.796	309.731	396.276	193.084	373.957	144.913	816.443	1039.4	1338.84	1402.31	1358.04	1702.51	1973.51	1931.52	692.638	1939.49	2459.13	2485.7	509.264	2088.61	1886.5	0.19
229554_at	NA	NA		5.26316	0	89.5	100	267.707	195.322	1351.35	775.115	139.063	423.68	368.345	362.636	371.22	55.4363	281.784	162.779	545.476	245.77	890.05	987.926	454.897	106.598	200.835	2881.92	1576.59	1500.28	1596.48	1752.11	2086.03	1930.81	1579.23	1153.12	1819.38	2047.41	1117.01	10545	1219.44	1782.42	0.19
232088_x_at	NA	NA		5.26316	0	84.2	100	180.927	62.2785	90.8766	69.9975	76.38	61.728	67.1714	127.812	29.375	159.317	185.976	411.008	57.5453	78.7127	261.002	75.147	69.8897	113.589	38.5112	99.8761	714.584	648.702	905.768	746.848	856.921	409.363	678.169	359.006	1069.72	1419.51	467.508	115.042	410.972	384.596	0.19
234994_at	KIAA1913	KIAA1913		5.26316	0	94.7	100	540.06	495.266	1871.65	2984.95	280.475	790.294	1026.99	825.577	203.55	389.787	584.704	211.982	1432.18	252.481	724.528	303.757	254.913	306.938	223.377	4000.37	1740.51	1482.55	3945.56	5151.12	3789.87	3745.32	3682.37	1298.44	3275.46	4608.68	5424.55	3939.14	4257.64	5335.07	0.19
235556_at	LOC153222	NA		5.26316	0	100	100	392.543	208.397	341.582	410.965	300.141	301.105	431.863	343.274	282.224	272.587	392.021	736.035	331.138	455.329	501.156	345.024	237.141	670.708	460.292	695.546	1465.06	1265.36	2716.68	2064.02	2932.81	1053.37	3244.7	1198.38	3221.45	4006.4	3427.46	733.295	1662.97	827.22	0.19
236038_at	NA	NA		5.26316	0	94.7	100	141.371	234.606	96.6879	360.284	121.773	533.877	710.78	151.677	224.571	250.842	202.114	258.946	616.553	185.437	82.6615	427.907	849.069	444.203	165.155	1218.61	1777.38	2501.3	1710.57	2301.65	2342.73	1858.92	1708.22	1586.98	1841.89	1623.78	1876.28	232.956	1667.7	1451.47	0.19
238613_at	ZAK	NA		5.26316	0	84.2	93.3	244.444	123.809	275.208	333.588	247.961	319.631	193.052	336.958	260.255	549.884	154.543	327.384	308.389	516.063	155.235	83.1933	273.223	343.719	187.819	164.354	2003.26	706.055	868.51	2002.61	1535.45	1896.93	2665.04	637.874	1521.42	2058.84	2411.7	284.589	783.025	1838.47	0.19
239348_at	USP31	ubiquitin specific peptidase 31		5.26316	0	89.5	100	218.682	260.732	41.897	141.545	306.913	306.412	88.344	148.153	5.9988	393.1	185.934	329.851	549.149	398.81	857.5	1180.08	866.536	290.401	806.554	305.891	793.939	863.321	2444.16	3582	2060.17	2540.35	2428.4	910.504	3187	3064.26	2581.84	1091.82	1715.7	2567.75	0.19
1554741_s_at	KGFLP1	NA		5	0	94.7	100	56.3547	187.389	1348.38	415.148	27.8078	128.406	168.141	60.4772	597.136	215.102	475.132	77.3655	404.435	129.929	66.9634	205.215	121.458	262.6	209.036	373.035	1022.96	122.961	1905.5	1487.82	2189.49	1045.15	1903.58	400.429	2351.9	3292.18	2208.67	100.759	1796.75	674.183	0.2
204359_at	FLRT2	fibronectin leucine rich transmembrane protein 2		5	0	94.7	100	145.336	78.0245	241.251	549.657	735.564	438.227	348.514	166.393	1504.21	1378.59	378.228	98.1395	232.133	75.7511	222.629	157.904	87.3233	3652.76	73.797	3343.28	4130.66	3580.76	1404.84	2220.18	3532.46	3787.11	1249.75	1864.35	2523.59	1247.47	3236.08	1631.8	3909.08	4214.88	0.2
204844_at	ENPEP	glutamyl aminopeptidase (aminopeptidase A)		5	0	89.5	93.3	125.173	661.04	1062.05	430.71	102.778	376.993	475.605	379.312	188.035	140.769	386.875	54.6085	154.949	138.115	291.83	290.843	171.614	71.077	97.1195	1161.2	1594.81	639.443	1095.28	1222.12	1183.24	2424.07	2944.79	54.5291	1660.02	1845.98	1135.16	1463.42	2673.74	1318.79	0.2
204845_s_at	ENPEP	glutamyl aminopeptidase (aminopeptidase A)		5	0	94.7	93.3	64.8419	104.087	653.567	176.132	85.3703	210.469	244.866	208.243	211.639	65.6732	142.743	61.8006	144.727	80.9795	32.4098	101.937	59.733	91.0916	55.7462	792.072	908.082	1258.05	442.644	642.965	332.881	933.409	1375.91	51.2919	740.179	479.714	440.425	806.385	913.162	666.577	0.2
205407_at	RECK	reversion-inducing-cysteine-rich protein with kazal motifs		5	0	100	100	58.8345	383.178	679.915	656.938	472.164	214.388	509.688	194.338	305.866	457.571	473.115	112.237	170.365	195.023	375.463	255.626	107.002	994.187	377.725	817.235	1275.04	2095.99	1392.42	1457.26	2092.22	1571.44	2478.68	1363.67	1906.18	2677.2	2899.06	923.145	2093.53	2179.2	0.2
207390_s_at	SMTN	smoothelin		5	0	78.9	100	296.351	303.521	1534.25	280.439	313.362	366.828	278.797	228.946	756.01	165.36	490.034	210.565	331.955	248.893	338.009	215.697	238.602	216.095	529.151	1115.6	612.332	672.121	2315.1	1251.21	1328.01	2112.06	2520.59	548.937	1143.19	1424.07	2659.62	1512.94	7017.85	2628.97	0.2
209120_at	NR2F2	nuclear receptor subfamily 2, group F, member 2		5	0	100	100	1854.35	689.378	5214.62	6051.04	3415.18	3789.83	7167.28	1689.3	4425.26	2001.25	4011.97	1676.79	2947.77	2359.7	2153.14	1297.82	2287.5	1297.71	374.483	7516.97	14889.8	22947.5	15391.2	14964.4	14415.5	11312.7	16436	12042.7	17299.6	15994.1	17660.3	9748.21	13751.4	12279.3	0.2
209348_s_at	MAF	v-maf musculoaponeurotic fibrosarcoma oncogene homolog (avian)		5	0	100	100	317.08	538.3	2509.53	1360.06	462.153	777.341	1819.24	500.631	873.362	628.97	996.376	1339.2	810.154	500.696	2582.69	706.614	505.166	325.264	455.441	2762.93	2827.72	1351.48	7155.36	3733.89	4632.16	4457.39	5149.54	2310.63	5684.45	7801.2	6297.14	7626.37	3296.91	5304.2	0.2
212419_at	C10orf56	chromosome 10 open reading frame 56		5	0	89.5	100	200.912	165.515	946.993	840.197	556.326	670.669	528.486	490.056	480.808	1225.97	532.782	278.314	333.466	118.535	785.048	457.752	218.059	389.863	267.913	1937.27	2240.4	3455.23	3419.36	2090.31	2152.34	2205.12	2888.78	2302.66	1972.9	2395.57	2795.18	1081.75	4436.8	2924.17	0.2
212427_at	KIAA0368	KIAA0368		5	0	89.5	100	203.195	63.4692	114.509	124.959	78.7439	104.525	117.185	174.924	221.605	71.7345	68.713	359.796	126.882	204.769	134.192	50.5825	147.749	206.463	369.048	249.654	1107.34	1125.33	704.211	793.149	821.715	334.025	1085.71	613.412	911.212	984.182	1267.54	160.777	1077.89	432.416	0.2
212494_at	TENC1	tensin like C1 domain containing phosphatase (tensin 2)		5	0	89.5	100	157.304	189.693	411.402	348.493	186.606	258.216	720.663	238.777	222.329	110.722	423.147	137.679	128.775	67.962	221.953	245.168	200.709	2126.94	282.243	382.379	1615.31	1036.45	2843.35	1710.45	1999.57	944.13	2374.63	1806.83	2087.95	2425.3	1854.11	1162.18	3196.49	753.015	0.2
213075_at	OLFML2A	olfactomedin-like 2A		5	0	89.5	100	213.497	694.957	3494.67	518.301	366.212	568.905	624.134	455.177	416.068	176.722	323.843	123.793	229.617	108.253	527.239	210.3	147.383	34.9769	238.724	1285.25	1060.16	1266.63	4477.93	1835.81	3142.39	3362.89	3782.58	532.693	2073.28	3135.77	3545.3	335.008	4400.24	3056.06	0.2
213156_at	NA	NA		5	0	100	100	383.765	153.584	317.6	1099.93	289.935	577.039	678.377	229.905	613.764	863.391	659.605	665.697	631.189	825.311	1605.81	467.705	372.3	1451.9	432.432	2596.41	3797.36	1123.85	2528.77	4523.4	4190.66	3141.85	4276.44	2516.93	3613.73	3706.34	3711.06	2648.44	3412.74	3033.92	0.2
213158_at	NA	NA		5	0	100	100	904.419	321.655	756.311	2578.62	574.977	1164.94	1451.23	333.1	767.447	1432.35	1540.34	1128.86	1552.3	2251.61	2533.3	987.741	1230.54	3373.59	1048.42	3402.16	6684.79	3513.25	4486.94	9869.1	9213.94	5496.47	8481.25	6731.52	10086.5	9324.14	9475.37	5263.59	4877.13	5538.45	0.2
217897_at	FXYD6	FXYD domain containing ion transport regulator 6		5	0	78.9	100	533.241	1137.03	709.905	555.648	1777.53	270.5	210.367	840.825	1137.27	446.385	470.222	97.6787	131.477	51.357	671.121	966.631	89.9659	948.827	222.81	932.803	1190.11	906.785	5642.4	1940.52	2369.88	2333.36	6890.22	1663.07	2570.93	5509.41	3916.06	940.044	6645.53	2113.28	0.2
218418_s_at	ANKRD25	ankyrin repeat domain 25		5	0	100	100	1043.6	2233.22	3482.39	2397.7	756.533	2213.51	1459.33	4233.33	2144.8	1067.24	1588.01	911.936	1223.08	595.112	2900.69	1846.2	1249.3	3247.18	1024.27	2770.86	6234.48	15765.6	12752.4	8635.06	9139.4	10127.2	11179.6	7469.85	7579.45	9824.43	10176.6	5585.91	11352.7	10759.6	0.2
228333_at	NA	NA		5	0	84.2	100	97.9662	275.827	554.341	398.116	170.155	175.331	258.929	168.875	345.657	122.892	407.125	52.1911	139.412	71.0045	137.504	264.348	109.12	82.5149	139.813	861.313	978.4	1030.75	781.803	1091.34	1412.89	964.693	706.929	1533.29	875.943	1327.8	1267.22	582.732	1321.87	1286.01	0.2
231947_at	MYCT1	myc target 1		5	0	78.9	100	21.9714	67.1756	233.805	246.354	102.107	164.812	222.18	95.6023	101.969	133.853	96.0919	63.104	67.6683	134.974	118.555	91.418	68.8525	80.8886	57.4553	414.165	521.233	396.423	624.616	476.388	634.728	365.298	309.973	356.162	511.014	1000.74	1052.92	403.184	916.616	698.894	0.2
235739_at	NR4A2	nuclear receptor subfamily 4, group A, member 2		5	0	94.7	100	137.594	168.761	241.322	133.265	134.065	132.55	93.1185	62.9355	379.311	122.777	230.686	618.931	220.349	377.633	303.25	284.931	647.436	218.602	133.755	120.437	250.528	460.175	4125.61	1407.37	768.241	299.625	597.479	1399.8	440.256	497.075	4723.53	2183.65	149.446	686.496	0.2
203603_s_at	ZFHX1B	zinc finger homeobox 1b		4.7619	0	84.2	100	61.5265	135.465	468.669	482.894	155.302	136.202	432.038	152.905	192.042	153.746	318.33	15.7349	172.856	68.6664	118.487	324.54	90.5148	5.45	83.0813	466.405	874.918	320.196	706.032	802.016	1112	850.263	603.956	1591.05	944.856	1630.5	1355.11	771.388	783.223	927.264	0.21
203934_at	KDR	kinase insert domain receptor (a type III receptor tyrosine kinase)		4.7619	0	94.7	100	253.203	417.845	633.327	608.029	340.619	660.477	982.07	197.254	369.404	213.766	315.779	383.758	238.858	299.959	510.512	277.592	218.524	68.6559	343.946	490.663	806.864	476.023	2755.38	2288.37	1739.93	1042.98	3140.67	1045.64	1569.64	3749.26	3310.31	2587.98	2031.98	835.531	0.21
204731_at	TGFBR3	transforming growth factor, beta receptor III (betaglycan, 300kDa)		4.7619	0	100	100	114.137	67.2664	131.423	554.03	362.679	623.165	1107.91	514.588	202.572	892.244	188.196	148.25	222.81	308.936	349.565	790.941	118.083	600.621	128.02	521.263	865.584	947.294	3253.1	1452.99	2810.24	1969.15	2129.03	1495.91	2290.63	3113.89	3326.02	416.335	2196.84	1707.85	0.21
207233_s_at	MITF	microphthalmia-associated transcription factor		4.7619	0	94.7	93.3	703.554	720.311	851.18	1618.69	809.102	768.534	877.405	533.562	441.689	442.219	865.754	1205.54	1018.49	1016.2	885.743	1922.55	587.62	750.574	1201.22	2879.66	2347.59	1585.91	3473.18	4701.27	5952.07	4573.58	3842.61	2896.69	3833.05	4776.12	5067.73	4153.14	8496.63	6590.41	0.21
209121_x_at	NR2F2	nuclear receptor subfamily 2, group F, member 2		4.7619	0	78.9	100	1256.15	459.821	1716.21	1707.84	1623.27	1313.85	1537.96	960.469	1358.92	1288.47	1652.69	781.836	1257.35	953.963	924.317	547.547	982.919	2034.52	300.246	4031.05	5915.84	1502.4	6562.18	6142.84	6194.54	6789.15	7010.55	4983.08	6793.15	5053.93	5719.55	4126.23	8798.49	7338.74	0.21
211355_x_at	LEPR	leptin receptor		4.7619	0	78.9	100	98.0307	74.4837	206.716	284.264	383.447	199.699	186.252	142.674	108.927	188.068	94.8476	116.75	117.816	139.039	154.938	89.5299	158.124	191.861	94.0271	544.685	598.487	971.365	1057.99	1291.25	868.567	426.233	1084.38	337.571	916.01	1068.05	795.133	571.779	650.782	467.756	0.21
214012_at	ARTS-1	NA		4.7619	0	94.7	100	284.794	35.9122	47.3771	192.654	36.1922	123.186	130.096	320.864	109.858	83.2373	896.462	69.7977	81.8395	822.295	673.297	735.804	252.648	187.943	69.3784	136.278	1247.24	135.789	1062.75	2651.7	2676.57	276.664	663.13	1378.61	2794.22	1985.45	2726.2	113.394	677.24	962.11	0.21
214085_x_at	KRR1	KRR1, small subunit (SSU) processome component, homolog (yeast)		4.7619	0	100	100	461.603	279.282	1116.17	1207.85	336.733	476.121	360.411	552.012	331.958	457.725	416.817	438.175	538.932	390.797	1823.89	1009.11	433.148	363.65	354.369	3839.78	1561.7	2780.19	1328.32	2008.58	1417.47	4020.58	1426.35	1311.39	1517.48	1588.84	3267.77	3755.44	1852.65	10461.3	0.21
219368_at	NAP1L2	nucleosome assembly protein 1-like 2		4.7619	0	89.5	93.3	180.005	257.37	56.4087	86.7424	196.674	84.2465	261.741	57.4767	45.8746	485.365	450.771	110.102	81.3641	22.5218	81.9978	272.944	59.9284	642.955	56.5488	186.099	508.527	1124.78	1235.63	758.538	1224.78	491.901	2412.69	691.041	967.524	1731.24	1460.28	29.4509	365.996	250.599	0.21
221747_at	TNS1	tensin 1		4.7619	0	89.5	100	167.494	352.185	1399.36	675.287	294.078	572.153	616.455	398.031	511.438	209.302	674.754	355.42	300.414	134.056	363.213	430.173	148.949	1047.75	327.852	535.741	991.545	2057.84	3375.6	2251.63	2503.13	1745.21	2123.66	1451.14	1548.71	2184.77	2700.82	1445.81	6492.96	2050.63	0.21
225481_at	FRMD6	FERM domain containing 6		4.7619	0	100	100	708.934	1224.1	2256.17	1593.44	598.931	1489.4	874.893	1107.6	1281.13	2028.88	566.986	795.986	620.098	910.135	571.223	881.35	838.131	553.407	655.852	1199.89	2765.73	2667.14	6773.29	3500.73	5930.91	3538.1	7916.53	1449.38	6269.01	10704	11005.5	2566.48	5336.83	3003.9	0.21
225975_at	PCDH18	protocadherin 18		4.7619	0	100	100	771.391	2046.58	8213.81	1120.07	1020.97	1413.93	1396.56	1211.29	2204.05	1479.05	1692.96	784.216	1137.33	468.463	1479.66	1406.2	419.25	1745.93	515.261	13241.3	8309.91	19470.9	5399.08	6978.53	6727	6801.17	7070.31	4202.2	8042.14	5095.88	6073.86	4850.96	5239.98	9734.22	0.21
227099_s_at	LOC387763	NA		4.7619	0	100	100	456.537	2792.49	10622.5	5510.13	632.156	1808.58	2527.54	1122.86	4359.54	180.959	1009.63	286.482	726.106	281.527	1468.72	1050.46	2420.56	135.445	769.386	3796.53	2660.87	4632.88	16775.4	11057.1	5578.99	6552.53	5758.39	2883.98	4584.16	7702.75	30199.6	26674.6	9141.16	3705.6	0.21
227256_at	USP31	ubiquitin specific peptidase 31		4.7619	0	100	100	372.261	417.096	632.515	418.363	721.969	389.41	410.58	360.824	202.038	620.106	217.47	406.225	405.899	351.907	368.004	750.086	477.297	428.28	862.825	703.466	1261.59	488.683	3529.53	3445.09	3002.71	1800.85	3365.85	601.058	3831.32	4189.56	3331.88	906.214	1422.56	1703.05	0.21
227775_at	BRUNOL6	bruno-like 6, RNA binding protein (Drosophila)		4.7619	0	94.7	100	101.737	61.231	51.702	33.4298	125.448	64.3997	75.4212	84.2682	136.086	119.794	101.767	93.3399	203.681	124.372	135.875	93.2301	71.1101	301.671	212.479	96.2812	495.081	399.547	698.905	823.06	488.282	370.163	892.251	771.663	758.016	772.434	550.374	459.857	537.305	178.758	0.21
228875_at	C6orf189	chromosome 6 open reading frame 189		4.7619	0	94.7	100	72.8567	140.877	129.688	270.55	371.336	315.528	348.418	284.036	155.617	87.7274	108.286	104.063	565.754	79.946	406.72	758.848	212.47	94.9222	66.7823	4689.98	704.025	1475.71	900.135	512.792	1282.07	714.648	1008.92	1070.74	802.242	626.495	907.176	156.945	572.427	1375.08	0.21
228905_at	NA	NA		4.7619	0	94.7	100	536.976	33.9605	121.453	199.347	213.031	332.849	199.613	158.129	540.734	296.03	65.4781	326.864	246.314	256.723	70.9611	176.21	202.153	394.599	246.756	291.263	1236.86	707.481	1059.74	1526.71	1708.12	652.669	1460.91	1041.63	1859.58	2312.29	1867.35	146.773	713.64	724.118	0.21
230142_s_at	CIRBP	cold inducible RNA binding protein		4.7619	0	84.2	100	1465.81	191.884	152.769	182.615	200.451	312.937	200.96	255.69	68.2138	475.015	361.922	1215.3	625.709	1379.45	295.46	210.527	231.074	844.072	733.433	471.684	3019.78	2222.34	3651.19	4522.98	3520.61	2140.3	2514.83	1844.84	2855.3	2645.31	2146.17	867.689	1430.43	1337.76	0.21
232125_at	NA	NA		4.7619	0	89.5	100	105.208	29.2476	98.1684	351.359	104.348	200.054	146.451	19.8292	147.403	132.514	175.373	319.043	420.508	693.759	218.007	226.592	140.408	277.634	252.067	145.374	1042.46	670.681	466.85	1008.32	706.564	1533.1	1388.32	1541.83	1894.6	984.469	1529.46	854.833	364.986	783.842	0.21
236600_at	SPG20	spastic paraplegia 20, spartin (Troyer syndrome)		4.7619	0	94.7	100	285.568	82.5388	183.145	321.345	243.436	288.589	241.142	241.229	3.21086	146.824	205.167	275.252	170.448	302.168	252.557	236.292	203.004	176.825	147.999	269.368	909.422	896.874	834.034	1118.33	1351.85	740.168	1038.92	990.026	1160.52	2261.64	1422.61	364.045	1043.82	676.394	0.21
242979_at	NA	NA		4.7619	0	94.7	100	89.9056	132.568	159.644	261.878	222.195	277.02	320.962	129.271	57.6189	190.217	404.515	760.792	193.4	75.8842	323.661	632.913	147.971	255.18	570.688	508.741	1578.56	2524.65	1581.54	2022.12	1397.88	1364.63	926.901	978.604	1321.12	1272.99	1695.96	680.164	532.922	850.906	0.21
244457_at	ITPR2	inositol 1,4,5-triphosphate receptor, type 2		4.7619	0	89.5	100	320.306	188.441	234.087	144.618	211.372	50.487	54.4864	121.003	166.998	152.757	109.634	130.52	145.339	200.19	932.285	612.793	390.349	11.1235	486.504	992.116	939.414	621.76	1836.77	1700.35	1714.76	973.564	1500.94	441.052	1656.17	1259.85	706.724	600.359	976.347	1821.93	0.21
1561615_s_at	SLC8A1	solute carrier family 8 (sodium/calcium exchanger), member 1		4.54545	0.01	84.2	100	68.037	5.33086	53.3626	121.987	401.701	114.908	62.8105	34.6192	97.5935	31.6022	213.047	109.085	420.77	254.196	865.291	890.118	152.578	1131.79	379.504	115.861	180.912	187.384	283.517	255.837	252.81	2920.22	2998.5	795.054	4922.82	1635.05	4091.42	129	97.7583	218.962	0.22
200795_at	SPARCL1	SPARC-like 1 (mast9, hevin)		4.54545	0	100	100	2687.7	4019.48	11847.6	18390.4	2274.01	6861.46	19686.9	4515.89	7427.47	3522.31	18802.3	1196.95	2701.28	2575.23	7348.31	4418.68	2781.44	1094.12	1257.17	21877.5	20556.4	33036.2	21457.6	27199.7	34390.7	37214.9	26541.4	24384.2	31944	40697.7	38671.4	8449.78	35174.5	35651.6	0.22
200974_at	ACTA2	actin, alpha 2, smooth muscle, aorta		4.54545	0	100	100	4113.48	5283.28	30347.7	25028.4	3660.5	10297.6	8715.73	4713.63	9757.37	1845.4	3412.76	736.031	2853.16	1596.35	8124.47	2034.99	1987.72	1442.17	3132.59	14027.6	16137.8	28049.6	43258	27312.4	40906.3	48706.2	38090.3	13311.3	32167	34417.1	49735.6	2495.72	37336	39838.1	0.22
201110_s_at	THBS1	thrombospondin 1		4.54545	0	100	100	244.53	207.65	6435.29	3858.84	842.587	1228.95	834.137	368.649	550.196	162.902	614.965	79.5245	584.566	546.896	547.895	508.062	392.373	170.842	435.341	412.89	1863.3	1117.98	5430.13	7365.32	5476.11	5063.56	2779.75	718.15	5069.19	3820.05	14900	7203.25	2373.96	3289.18	0.22
204045_at	TCEAL1	transcription elongation factor A (SII)-like 1		4.54545	0	100	100	863.418	889.24	1021.11	1019.12	712.016	1015.6	1489.22	814.918	913.911	1560.87	3077.01	955.835	857.038	1336.77	638.312	1185.18	577.718	804.778	688.171	2218.07	3715.22	3144.64	6778.66	4541.46	6814.02	5835.2	4147.12	2714.05	4235.2	8244.69	7946.56	622.249	6577.63	4407.87	0.22
205116_at	LAMA2	laminin, alpha 2 (merosin, congenital muscular dystrophy)		4.54545	0	78.9	100	71.1972	65.7573	109.487	339.572	165.692	155.075	110.712	114.684	193.094	211.504	89.3721	60.1801	248.866	45.521	160.43	168.318	152.893	144.576	94.9064	413.078	536.205	551.845	430.292	779.074	532.698	503.659	621.333	684.259	307.48	429.386	486.827	1236.72	1444.38	775.742	0.22
205139_s_at	UST	uronyl-2-sulfotransferase		4.54545	0	84.2	100	58.872	145.1	200.073	122.309	158.867	232.623	40.4298	118.632	293.719	216.489	122.849	120.575	48.4364	19.6826	326.321	114.463	20.0793	168.269	76.9844	1003.4	551.789	569.929	761.301	604.688	682.473	531.888	546.355	387.152	520.059	748.622	490.082	523.3	508.742	894.665	0.22
205518_s_at	CMAH	cytidine monophosphate-N-acetylneuraminic acid hydroxylase (CMP-N-acetylneuraminate monooxygenase)		4.54545	0	94.7	100	183.314	335.042	374.891	472.962	162.988	194.596	398.764	118.983	198.136	180.603	373.066	1333.64	124.571	113.511	291.354	210.259	216.555	53.4471	105.334	150.947	985.459	2177.17	1003.12	1552.99	1554.29	759.38	1484.31	534.36	1281.59	2337.52	2852	641.619	1372.15	999.932	0.22
206115_at	EGR3	early growth response 3		4.54545	0	100	100	660.608	122.373	481.479	425.889	391.156	590.177	555.792	1020.87	493.062	165.364	162.917	290.137	426.082	562.895	593.268	137.092	893.941	71.9426	158.247	185.178	509.134	593.927	5430.62	1469.43	960.612	3533.37	410.718	1769.55	731.929	596.657	8012.48	1537.68	212.167	2883.33	0.22
207002_s_at	PLAGL1	pleiomorphic adenoma gene-like 1		4.54545	0	89.5	100	772.377	252.85	327.46	1178.29	803.987	223.64	1378.86	244.643	40.4305	1820	894.214	97.428	1446.48	645.453	334.538	708.613	431.467	319.303	155.275	189.083	1388.93	2122.43	2918.45	4102.16	2726.92	2392.09	2856.59	1093.17	3858.23	3273.98	4334.65	8342.96	1813.61	2021.68	0.22
209392_at	ENPP2	ectonucleotide pyrophosphatase/phosphodiesterase 2 (autotaxin)		4.54545	0	100	100	607.426	1621.1	3370.47	5492.82	1090.71	1226.03	3628.96	2510.02	2586.08	2813.93	6504.01	241.251	784.367	372.397	2047.63	3030.66	704.72	5451.69	347.659	3283.16	8075.76	7601.14	13505.9	11617.8	12058.4	11061.4	12491.7	8452.13	12117.2	14626.1	22510	3937.91	10256	10800.2	0.22
209726_at	CA11	carbonic anhydrase XI		4.54545	0	94.7	100	252.243	194.628	272.45	212.976	461.56	488.442	180.165	59.7057	407.294	751.877	585.826	296.055	111.364	134.131	123.374	170.311	146.576	893.844	797.684	1169.96	1452.73	2156.62	2902.63	1413.86	1604.53	1250.83	3145.22	621.264	2192.56	1958.1	2463.22	193.786	363.647	520.413	0.22
210839_s_at	ENPP2	ectonucleotide pyrophosphatase/phosphodiesterase 2 (autotaxin)		4.54545	0	100	100	330.413	417.758	1894.64	1771.5	487.664	527.647	1206.25	1040.75	967.71	1292.49	3195.04	159.037	339.115	218.632	550.981	858.327	300.626	1780.24	163.686	1622.14	3433.89	1366.89	5579.26	5864.75	4540.01	4307.09	4531.94	3122.44	4369.62	4978.87	8063.64	1809.9	4607.08	5178.86	0.22
212609_s_at	AKT3	v-akt murine thymoma viral oncogene homolog 3 (protein kinase B, gamma)		4.54545	0	94.7	100	122.202	238.904	746.244	637.017	384.692	252.143	314.254	220.57	523.964	128.916	380.031	92.548	228.159	348.793	318.27	441.582	190.543	820.167	422.604	737.344	1406.56	1213.91	1870.05	1794.06	1906.61	810.03	2238.98	1012.98	2170.24	2703.45	2304.1	1170.78	2394.28	1068.03	0.22
212848_s_at	C9orf3	chromosome 9 open reading frame 3		4.54545	0	100	100	707.551	2213.71	5957.36	1246.08	716.453	760.271	478.678	625.926	761.482	544.255	592.179	1116.3	871.499	474.95	2425.13	566.066	730.929	799.206	508.191	3634.93	6955.16	1372.55	7137.65	6533.13	5510.75	5450.89	7180.09	4440.5	5026.4	6902.93	5970.71	2063.77	5242.81	4406.34	0.22
213249_at	FBXL7	F-box and leucine-rich repeat protein 7		4.54545	0	100	100	428.502	267.732	789.725	436.35	240.357	279.648	559.47	160.394	504.943	126.634	956.701	415.808	280.112	267.598	187.096	205.009	135.668	292.243	366.392	922.389	1618.62	569.546	1956.88	1748.77	1920	1943.04	1784.09	1346.24	1866.05	1636.25	1650.11	637.546	2806.89	1889.17	0.22
213375_s_at	CG018	NA		4.54545	0	100	100	296.983	545.045	645.164	831.6	289.842	389.58	1026.61	317.648	304.766	284.311	1088.67	278.625	368.532	290.028	400.72	611.523	290.596	1989.2	1060.14	447.663	2722.22	1455.06	3952.41	3546.38	4264.73	1030.32	4544.87	1077.76	3648.58	5297.41	4952.04	1451.18	1875.4	918.352	0.22
221748_s_at	TNS1	tensin 1		4.54545	0	100	100	491.275	1198.53	4335.35	2854.86	1165.68	1587.53	2463.45	1236.46	801.768	579.424	1494.96	771.154	765.444	219.971	2033.66	1330.46	551.388	2195.5	925.607	1282.66	2589.32	5709.22	8832.76	5512.81	7185.87	5262.24	7021.75	4819.76	5570.59	7554.04	8324	5174.83	14181.1	6164.38	0.22
225464_at	FRMD6	FERM domain containing 6		4.54545	0	100	100	927.314	772.037	2582.34	1350.62	919.644	1477.06	898.445	879.855	1577.85	2008.02	599.868	957.963	871.957	1165.22	546.466	806.444	762.103	1046.54	1014.39	1955.37	2867.71	1482.8	6515.74	3485.81	5416.39	4676.18	8279.33	1508.5	6539.17	9310.58	11405.6	2601.93	7091.13	3463.72	0.22
227088_at	PDE5A	phosphodiesterase 5A, cGMP-specific		4.54545	0	94.7	100	370.812	116.446	3249.44	581.901	183.581	181.56	412.197	106.388	177.256	472.563	326.664	218.611	268.272	308.584	150.641	188.942	197.395	382.005	289.554	1737.72	1478.21	786.536	2438.96	1809.96	3054.09	1551.96	1721.71	3990.7	1863.65	1886.33	2731.46	198.918	1680.64	1840.71	0.22
227121_at	NA	NA		4.54545	0	100	100	904.15	270.348	541.003	887.541	447.983	776.715	757.98	473.483	736.555	1492.3	920.954	888.786	1069.41	1543.54	651.363	629.893	685.117	2951.64	1053.98	2571.81	3908.27	10444.2	3406.22	6215.85	5649.1	3151.66	4063.48	3175.37	4144.48	3546.87	3701.62	3256.49	3670.83	3566.85	0.22
228573_at	NA	NA		4.54545	0	100	100	255.633	413.246	1435.23	1148.16	191.02	609.158	913.64	406.09	386.836	253.454	321.589	391.406	318.914	319.075	317.906	337.067	334.159	231.247	161.524	1182.96	1058.71	1660.58	1438.69	1856.02	2138.35	2190.9	2862.56	1292.01	1614.08	2737.3	2334.16	2597.95	4756.07	2209.06	0.22
228964_at	PRDM1	PR domain containing 1, with ZNF domain		4.54545	0	94.7	100	504.339	666.077	2503.31	968.93	523.89	2166.01	1080.49	667.013	546.589	469.355	1189.62	456.129	1436.6	294.85	727.835	1095.22	1412.96	68.3164	444.165	1887.92	2874.9	4435.43	4880.69	5205.82	3234.59	2802.35	5801.3	1560.2	5169.9	3342.91	4114.25	9736.93	2209.6	4055.85	0.22
235094_at	TPM4	tropomyosin 4		4.54545	0	94.7	100	1314.52	825.085	624.307	425.494	424.024	830.182	283.789	542.928	264.587	1716.67	654.791	3159.47	3765.21	518.636	1825.94	3736.1	3355.38	3387.29	1213.84	984.545	1590.55	8601.69	19566.7	9620.4	6233.94	8228.84	8663.61	2531.86	1941.83	5847.05	13006.9	3326.81	4636.98	10182.1	0.22
235173_at	MBNL1	muscleblind-like (Drosophila)		4.54545	0	94.7	100	227.855	137.802	639.626	478.062	280.454	272.21	271.118	192.343	309.361	365.154	513.154	112.657	190.562	131.651	440.454	269.343	201.506	154.064	245.929	343.497	428.44	628.526	1338.45	785.934	1103.28	1445.29	909.229	823.112	952.611	1184.94	1853.38	201.249	6305.79	1555.54	0.22
238484_s_at	NA	NA		4.54545	0	78.9	93.3	40.4446	5.2553	51.814	130.93	92.2472	112.5	52.9018	42.2747	402.809	96.4638	75.4296	177.507	52.338	111.182	146.254	17.0731	70.1562	568.378	73.9925	76.4983	486.719	636.84	600.918	557.305	577.767	268.721	1085.78	522.201	796.272	1193.36	790.635	50.9184	403.702	228.601	0.22
239842_x_at	NA	NA		4.54545	0	89.5	100	502.382	211.232	53.2014	156.251	207.643	168.539	287.935	94.0176	161.298	363.765	314.422	302.402	165.004	606.345	297.721	424.74	177.527	1288.53	682.598	642.686	737.809	2274.24	2474.07	2495.59	1962.11	2191.39	2622.84	1293.81	1933.13	1604.62	1677.43	553.657	569.386	632.074	0.22
243509_at	BTG1	B-cell translocation gene 1, anti-proliferative		4.54545	0	100	100	161.397	280.799	181.385	103.632	110.07	167.048	210.344	105.043	204.129	190.001	166.73	279.962	274.604	217.552	163.041	165.897	144.58	241.318	127.333	166.882	256.211	430.558	2907.85	722.119	912.46	284.656	514.29	254.716	665.236	2199.35	2305.73	389.761	406.829	294.264	0.22
1552309_a_at	NEXN	nexilin (F actin binding protein)		4.34783	0	78.9	100	99.6511	50.8675	598.434	396.219	182.675	136.97	87.1647	134.866	165.157	83.5956	75.5964	67.3606	79.6926	62.9268	207.116	202.916	19.9915	112.317	118.674	158.967	186.466	330.75	136.918	504.857	635.966	1326.54	405.94	235.454	499.716	517.445	1021.95	152.742	2572.11	1294	0.23
200811_at	CIRBP	cold inducible RNA binding protein		4.34783	0	94.7	93.3	2222.56	1115.03	1879.35	1330.08	1251.87	2102.77	1394.58	1060.68	926.614	1905.82	1873.28	1974.27	1918.31	2686.99	1093.05	1278.35	1254.76	4096.64	1579.81	4601.79	9743.51	1041.58	16703.4	9008.95	14435	4694.57	8009.01	3239.63	10436.1	11811.9	10034.4	1866.86	3033.24	3288.94	0.23
202037_s_at	SFRP1	secreted frizzled-related protein 1		4.34783	0	100	100	538.195	811.074	896.828	1722.22	4875.96	822.054	2204.84	5650.67	914.158	318.938	529.573	5331.94	799.146	221.108	1003.23	1935.37	595.636	686.599	1159.38	14331	1822.76	4738.91	3596.94	2458.56	8231.56	14014.3	3611.83	7444.22	3501.67	5016.27	5609.02	147.613	9299.35	20856	0.23
205158_at	RNASE4	ribonuclease, RNase A family, 4		4.34783	0	94.7	100	399.314	704.184	465.971	3478.58	134.062	522.075	3544.22	496.857	396.376	546.489	305.647	509.613	670.476	674.717	84.2965	75.3311	237.029	808.215	326.965	749.159	3602.66	1571.62	5645.16	3249.85	4847.55	1039.41	5883.57	899.111	4200.31	5919.51	4393.58	2510.73	3496.21	1191.92	0.23
207283_at	RPL23AP13	NA		4.34783	0	100	100	146.031	224.231	175.893	347.908	350.081	150.041	180.34	154.706	411.716	326.892	299.724	377.722	247.014	200.907	163.686	384.289	196.713	414.272	146.042	369.163	911.706	405.779	2019.87	1098.94	1371.58	655.751	1063.27	670.56	1186.24	2291.1	1357.14	837.764	1616.78	700.605	0.23
207480_s_at	MEIS2	Meis1, myeloid ecotropic viral integration site 1 homolog 2 (mouse)		4.34783	0	100	100	1113.58	187.278	969.317	3015.36	384.557	535.521	1170.91	286.186	1379.61	2504.02	316.735	4269.48	2699.29	96.6578	568.249	294.427	357.233	140.206	160.441	624.331	2192.97	2349.21	6736.47	4111.52	5340.46	4428.32	6847.52	2073.62	5445.34	10319.2	9689.6	1030.77	5788.28	4570.22	0.23
207808_s_at	PROS1	protein S (alpha)		4.34783	0	100	100	131.988	318.555	982.273	1244.09	188.246	480.567	331.769	341.538	1165.54	303.637	545.914	137.814	360.245	209.806	384.007	494.927	128.196	112.431	110.938	661.6	1946.28	329.93	2876.1	1612.67	2584.81	999.371	2534.33	1435.15	1928.46	3004.32	1913.32	2487.26	2052.07	1445.06	0.23
210230_at	NA	NA		4.34783	0	78.9	100	617.466	45.736	299.609	169.017	332.983	277.937	135.289	56.999	621.651	255.208	154.529	113.626	72.9165	217.135	32.5301	236.359	303.008	1067.84	126.077	127.834	839.343	1125.76	2428.05	767.465	568.915	1469.75	3562.58	834.188	2261.67	1530.6	476.654	349.498	410.435	514.06	0.23
211671_s_at	NR3C1	nuclear receptor subfamily 3, group C, member 1 (glucocorticoid receptor)		4.34783	0	94.7	100	160.532	478.326	1426.28	1102.58	271.86	324.633	703.903	516.005	316.486	366.767	706.084	1142.79	290.708	135.862	217.252	718.412	259.899	138.256	480.175	1373.49	2265.82	1251.04	2338.21	1660.43	2882.89	1285.44	2583.79	2152.8	2232.49	4080.04	3609.49	1472.06	2894.76	1947.02	0.23
213093_at	PRKCA	protein kinase C, alpha		4.34783	0	100	100	313.469	194.494	1785.19	2305.22	291.548	356.502	327.306	350.484	368.964	327.601	466.447	1113.06	697.164	368.551	446.19	193.56	632.8	260.789	655.41	1017.77	1832.48	1679.88	3751.59	2478.63	2991.6	2390.54	4535.46	945.839	2727.09	3643.46	2914.82	1720.39	3755.09	2684.17	0.23
214724_at	DIXDC1	DIX domain containing 1		4.34783	0	94.7	100	94.3226	106.031	943.32	978.444	771.483	808.133	358.847	642.033	571.892	808.035	161.308	394.348	415.134	489.139	720.419	525.846	555.465	839.766	327.573	839.448	1850.21	763.821	2906.52	1831.8	2839.71	1347.56	4104.97	1300.94	2873.07	4060.6	3715.99	2593.93	3164.96	2076.1	0.23
218638_s_at	SPON2	spondin 2, extracellular matrix protein		4.34783	0	100	100	466.714	593.364	2463.8	1144.84	550.664	1006.46	383.287	648.843	471.012	198.848	1056.96	249.371	521.865	441.216	614.86	693.241	444.582	89.2249	778.288	6185.16	1286.02	1138.25	1237.04	1984.2	1176.81	3379.54	961.398	879.718	1280.7	1476.78	1449.27	13278	3884.7	5188.47	0.23
221541_at	CRISPLD2	cysteine-rich secretory protein LCCL domain containing 2		4.34783	0	100	100	569.799	2090.72	3240.47	2077	637.739	851.445	786.502	743.961	1567.33	558.891	824.192	264.09	303.997	176.896	562.93	520.741	958.168	823.03	528.821	1659.63	3432.68	1453.15	2505.39	2458.97	2028.02	2889.57	2205.3	3533.21	1607.16	2180.73	1613.79	20526.7	6323.9	6382.33	0.23
226136_at	NA	NA		4.34783	0	94.7	100	147.116	274.615	802.744	698.294	100.648	366.967	298.613	469.611	285.283	414.923	337.677	538.226	219.125	225.743	554.589	426.481	262.049	161.609	232.296	2200.25	1099.97	1291.24	804.824	997.567	1198.95	1315.5	1290.12	789.787	993.635	1621.6	1364.99	2616.71	1647.06	4011.32	0.23
226844_at	MOBKL2B	MOB1, Mps One Binder kinase activator-like 2B (yeast)		4.34783	0	100	100	1918.15	180.936	289.363	1382.04	291.677	477.244	1578.99	434.422	300.604	583.859	935.7	612.99	617.463	262.279	234.349	180.713	561.975	1153.9	252.415	940.59	2933.17	4776.46	3880.4	3743.64	3717.09	1367.31	3203.79	1746.09	4674.55	4734.77	2298.48	1121.89	2005.82	1076.25	0.23
227070_at	GLT8D2	glycosyltransferase 8 domain containing 2		4.34783	0	100	100	165.171	523.698	1052.31	748.695	422.494	682.366	1073.43	314.332	1698.97	816.346	198.341	152.217	332.937	283.41	376.821	592.714	242.366	1722.92	152.212	3893.68	2276.03	3611.08	3265.55	1817.9	3014.04	2034.16	3986.98	1597.8	2065.74	3272.72	2769.27	143.527	3361.42	2332.51	0.23
228554_at	NA	NA		4.34783	0	89.5	100	15813.2	2185.05	230.807	832.739	1369.69	6342.26	6124.85	5258.33	59.6213	1722.24	9370.9	281.973	828.843	19665.7	292.623	1346.87	2522	13.2086	810.386	25791.8	18554.5	47340.7	7600.52	16427.1	12085	26933.3	6451.46	14917.7	8717.86	10430.4	15548.1	1499.02	15928.2	27934.9	0.23
232099_at	PCDHB16	protocadherin beta 16		4.34783	0	94.7	100	21.8191	44.6342	177.229	472.174	156.401	589.435	259.658	127.148	805.309	85.5172	128.729	521.071	325.103	36.6707	356.324	147.122	82.051	155.603	61.1628	504.532	436.178	436.252	1118.91	821.77	1300.18	994.588	793.318	938.374	1183.59	1435	1664.95	2743.73	442.128	582.776	0.23
235334_at	ST6GALNAC3	ST6 (alpha-N-acetyl-neuraminyl-2,3-beta-galactosyl-1,3)-N-acetylgalactosaminide alpha-2,6-sialyltransferase 3		4.34783	0	78.9	100	39.776	89.1873	144.868	214.696	269.559	63.2139	275.524	39.2574	136.958	3.80329	103.592	38.248	76.3859	172.662	136.636	98.7062	43.7869	72.7132	67.0817	667.99	231.282	407.625	409.731	354.156	350.381	739.12	474.857	86.7445	395.38	584.813	537.184	724.269	475.891	775.333	0.23
235432_at	NPHP3	nephronophthisis 3 (adolescent)		4.34783	0	100	100	391.91	340.517	369.486	469.538	463.802	354.502	392.225	298.246	349.958	777.721	571.142	566.715	704.913	988.226	711.296	990.889	835.048	558.969	877.66	573.225	2273.46	1378.94	2677.39	2985.04	3364.85	1465.64	3519.74	1366.54	4319.77	6143.85	4392.03	855.386	1397.74	952.566	0.23
237833_s_at	SNCAIP	synuclein, alpha interacting protein (synphilin)		4.34783	0	89.5	100	156.745	43.3218	240.356	490.519	109.778	708.787	144.53	282.661	901.827	146.773	249.912	295.856	132.958	179.925	166.324	118.082	153.243	73.647	261.19	998.051	955.624	889.736	536.838	918.7	914.782	1439.96	737.71	677.388	1551.51	1282.64	1454.5	1395.85	985.632	2054.97	0.23
238478_at	BNC2	basonuclin 2		4.34783	0	84.2	100	75.5867	37.3644	297.946	401.062	152.163	230.75	69.338	87.8962	275.193	5693.62	141.348	85.7311	184.851	140.334	285.057	202.306	177.519	245.785	86.8993	878.363	681.244	843.9	2452.48	1320.68	2046.28	2568.56	2780.01	451.446	2629.14	3751.14	4033.32	341.523	3084.76	2297.91	0.23
242836_at	ATP1B3	ATPase, Na+/K+ transporting, beta 3 polypeptide		4.34783	0.01	94.7	100	401.729	64.4993	129.968	52.344	207.454	30.9116	112.697	29.2312	143.567	310.896	135.625	517.22	183.729	161.479	359.293	433.675	594.27	7.99498	314.399	275.398	194.498	265.082	3850.84	482.244	164.218	359.771	113.287	680.461	145.652	140.643	5766.29	965.621	218.95	466.584	0.23
37005_at	NBL1	neuroblastoma, suppression of tumorigenicity 1		4.34783	0	100	100	433.461	1639.15	2818.94	2907.97	455.676	1169.55	651.626	673.93	987.766	295.259	961.813	1033.14	1029.98	360.753	1301.72	644.964	850.479	492.269	437.494	3098.93	2710.42	1261.02	5839.25	3535.51	4418.47	4145.67	4823.08	7617.77	3697.86	3382.68	5170.64	5490.46	5773.26	5220.54	0.23
202388_at	RGS2	regulator of G-protein signalling 2, 24kDa		4.16667	0	100	100	2038.7	1401.69	7669.86	2323.25	1223.73	995.43	767.153	1144.86	6179.8	852.359	3286.93	1899.17	938.145	355.669	1481.9	2305.64	2484.5	1036.74	981.669	937.406	1670.69	1534.93	9481.61	7572.63	7693.04	4949.38	11529.2	1726.82	9047.58	19063	24522.1	8615.09	15680.9	5760.33	0.24
204742_s_at	APRIN	androgen-induced proliferation inhibitor		4.16667	0	100	93.3	186.77	300.314	407.956	341.667	298.522	206.235	269.66	257.77	537.956	213.124	223.516	263.111	162.709	470.789	309.873	260.289	237.772	696.26	251.896	849.978	1172.39	367.332	1150.79	1700.68	1662.15	1168.15	1746.24	1257.26	1508.21	2094.87	1880.54	265.417	1184.66	1228.46	0.24
210764_s_at	CYR61	cysteine-rich, angiogenic inducer, 61		4.16667	0	100	93.3	1296.51	422.723	7969.01	1825.23	969.05	3065.27	1283.33	1721.4	2967.47	566.48	1348.03	914.951	1823.88	2170.65	1382.19	775.661	4211.74	2171	1166.4	808.343	2261.63	2972.91	6373.12	13651.4	6829.96	12664.9	3710.19	4572.04	4641.59	6478.79	19080.2	5741.35	21119.1	12410.9	0.24
212764_at	NA	NA		4.16667	0	100	100	720.78	645.676	2411.1	1998.04	1290.74	1001.32	1295.14	688.19	5193	2959.92	1147.55	395.9	947.285	707.458	2630.46	1205.91	747.227	1966.85	606.412	4041.38	4364.8	1413.19	2378.35	5011.43	7245.73	4731.2	8686.87	3840.29	6873.54	10379	9617.07	6148.39	11411	5958.58	0.24
213012_at	NEDD4	neural precursor cell expressed, developmentally down-regulated 4		4.16667	0	100	100	203.296	104.775	243.024	295.892	88.9326	239.521	163.164	349.546	424.721	72.9581	137.259	133.634	152.93	193.529	72.7679	70.3452	60.9698	345.312	151.398	682.412	717.647	957.965	642.434	709.419	774.731	530.888	1038.77	583.024	904.867	1221.89	791.974	358.38	766.488	640.302	0.24
213122_at	TSPYL5	TSPY-like 5		4.16667	0	89.5	100	176.374	116.923	662.955	463.947	127.54	263.575	373.466	156.348	247.776	30.5908	1418.38	70.299	191.535	149.467	233.228	1866.47	109.278	2725.96	116.933	2675.62	1737.92	2512.98	3235.04	1844.15	2065.01	1697.8	2609.36	1206.58	1989.48	1902	2493.52	1026.14	1857.22	2376.95	0.24
213139_at	SNAI2	snail homolog 2 (Drosophila)		4.16667	0	100	100	502.504	574.51	4167.55	873.645	635.796	1224.02	711.533	720.519	578.289	1484.85	446.773	456.492	710.768	516.061	199.535	672.049	397.284	376.206	376.011	4967.65	1713.5	3060.38	3492.6	2101.69	2820.34	3785.18	3559.7	2487.44	2195.06	3774.56	3580.88	2395.44	6796.14	4910.79	0.24
213169_at	NA	NA		4.16667	0	94.7	100	326.839	228.678	684.348	493.877	304.159	340.8	433.543	381.33	128.77	491.132	539.395	206.407	323.431	277.129	652.804	251.607	301.592	1473.2	334.502	1071.84	1853.08	1276.84	1320.02	2693.86	2955.28	1425.55	1493.68	1309.71	2065.6	1438.7	2423.77	1359.54	2982.53	1487.52	0.24
213908_at	WHDC1L1	WAS protein homology region 2 domain containing 1-like 1		4.16667	0	78.9	100	4.08812	94.1203	72.5338	144.827	186.765	72.1681	86.0087	64.7224	82.5142	149.625	50.6159	167.818	85.0925	66.0493	135.183	89.4604	129.137	119.872	257.084	132.212	334.086	371.727	589.539	416.499	512.184	194.508	775.727	428.746	565.054	954.954	625.021	407.986	273.998	269.539	0.24
216321_s_at	NR3C1	nuclear receptor subfamily 3, group C, member 1 (glucocorticoid receptor)		4.16667	0	94.7	100	280.702	750.679	1265.53	984.359	225.319	290.591	625.835	379.519	733.361	260.905	691.274	1210.91	257.941	173.104	643.578	693.089	336.082	56.7173	416.354	1721.79	2444.56	1681.86	2377.83	1502.75	2950.24	1350.4	2941.03	2397.74	2982.02	3328.91	2894.75	964.863	3228.48	1743.4	0.24
219685_at	TMEM35	transmembrane protein 35		4.16667	0	84.2	100	39.2838	275.86	54.1144	298.429	128.082	432.927	232.035	296.424	949.613	211.178	211.605	548.73	130.784	64.6097	89.6419	97.0085	113.323	217.44	26.9169	1541.5	583.72	464.305	1066.12	693.136	801.568	1071.56	1132.56	138.426	1007.76	1070.15	778.779	2712.5	296.229	1180.64	0.24
223253_at	EPDR1	ependymin related protein 1 (zebrafish)		4.16667	0	94.7	100	2845.57	709.449	989.899	1808.64	934.812	1109.66	2573.56	772.192	94.1471	444.15	1320.41	1095.08	1147.96	463.102	242.485	950.794	131.097	632.266	451.022	4989.11	5753.22	4036.28	4348.95	3840.41	3665.15	5538.78	2653.03	4878.69	3027.57	2994.24	4533.12	1337.01	3667.71	5949.03	0.24
225207_at	PDK4	pyruvate dehydrogenase kinase, isozyme 4		4.16667	0	100	93.3	194.889	257.078	1043.47	994.464	241.655	891.048	1474.72	286.061	916.916	582.341	684.618	1245.75	1078.02	1364.22	787.008	485.996	958.654	601.732	374.144	554.625	1871.77	251.765	4278.33	5496.84	2604.67	1224.4	2307.03	1767.1	1881.02	11447	4524.58	1974.81	6248.67	1021.48	0.24
226250_at	NA	NA		4.16667	0	94.7	100	361.27	183.408	270.823	768.842	235.566	553.01	489.808	113.502	396.61	494.668	292.954	224.44	327.386	552.025	544.281	286.555	207.28	1251.6	295.814	842.756	1208.99	2581.85	2832.45	3561.12	2353.49	1167.01	1507.7	1194.9	1514.28	1702.05	1567.83	1298.45	1451.67	1419.91	0.24
227646_at	NA	NA		4.16667	0	94.7	100	654.369	247.337	471.956	640.074	333.752	923.705	802.923	242.771	274.732	614.755	161.485	455.546	120.226	122.99	137.491	243.379	821.616	1227.8	191.536	1974.77	1555.48	956.429	2314.09	1620.27	2589.27	1824.77	1525.38	740.367	1977.53	3825.07	2139.9	391.936	3545.92	1833.26	0.24
227875_at	KLHL13	kelch-like 13 (Drosophila)		4.16667	0	89.5	100	249.515	501.754	273.683	1018.3	118.309	683.596	623.707	1374.8	701.868	444.879	1005.22	46.9824	787.846	684.268	583.784	869.892	242.681	565.072	201.781	2374.58	1533.4	2979.02	2174.75	1713.99	2299.17	3801.08	2008.68	1622.37	1935.63	2963.24	3338.04	1307.98	3677.75	2940.05	0.24
228228_at	MGC15476	NA		4.16667	0	84.2	100	109.534	186.892	710.247	515.971	243.664	332.307	107.171	229.482	451.532	122.652	473.706	121.363	207.223	155.296	164.823	203.041	198.148	119.061	80.1651	879.701	653.829	659.255	1360.59	935.862	926.829	1133.93	1122.03	802.89	1131.79	1205.25	1448.74	901.787	1284.28	943.701	0.24
229400_at	HOXD10	homeobox D10		4.16667	0	100	100	405.887	289.882	544.456	1022.19	486.492	784.482	529.753	603.973	368.572	420.955	959.017	297.42	315.416	325.907	3453.65	836.665	270.107	7250.33	186.55	1805.98	2684.53	2223.04	5288.19	3454.97	4774.99	6254.17	5775.57	1913.97	4203.4	5694.82	5407.72	3028.53	6685.72	5694.31	0.24
231130_at	FKBP7	FK506 binding protein 7		4.16667	0	100	100	77.6605	189.389	860.449	594.338	716.389	348.435	437.958	213.521	816.129	379.455	182.784	271.224	184.235	128.538	421.959	120.916	100.562	378.827	212.34	731.249	2134.24	802.657	1486.68	1561.65	2052.52	1139.16	1916.03	1256.52	1477.5	2381.25	1833.95	612.376	977.595	1572.07	0.24
232935_at	LHFP	lipoma HMGIC fusion partner		4.16667	0	89.5	100	188.083	123.531	373.002	103.037	242.146	89.4235	72.8416	89.8831	70.4776	1299.17	128.888	288.288	179.096	127.043	250.171	376.142	222.823	386.44	396.046	1033.24	639.628	568.294	1030.64	1272.36	1516.84	1009.87	814.846	555.728	999.558	1075.38	1482.7	951.164	1439.35	2314.87	0.24
235489_at	RHOJ	ras homolog gene family, member J		4.16667	0	100	100	73.7322	250.305	1003.34	676.087	182.517	239.877	277.49	122.402	397.274	266.984	352.883	82.3669	99.0044	102.933	475.326	196.588	103.158	2980.43	184.388	823.177	1610.1	3592.36	1751.12	2025.59	1769.92	2054.79	2026.73	620.931	2046.5	1839.04	1970.36	804.09	1577.98	2143.57	0.24
236153_at	SUHW4	suppressor of hairy wing homolog 4 (Drosophila)		4.16667	0	94.7	100	226.286	112.471	78.7538	85.816	470.273	277.458	315.842	120.85	130.985	724.009	410.381	306.108	332.401	1177.16	768.589	533.646	257.582	1335.97	585.444	579.852	1599.34	1042.16	1626.24	2713.87	2828.37	1708.89	2016.75	1737.19	2261.16	2745.95	1885.52	1028.24	1451.45	1487.12	0.24
241936_x_at	NA	NA		4.16667	0	78.9	100	431.952	202.816	71.9885	176.786	230.97	181.036	273.852	81.8939	113.673	392.702	172.466	368.451	163.126	486.463	160.913	392.507	210.062	1005.9	587.631	508.29	1035.41	328.005	2373.89	1911.06	1724.38	1770.2	2025.7	1056.08	1197.44	1683.81	1478.1	503.948	640.92	830.463	0.24
243791_at	NA	NA		4.16667	0	89.5	93.3	183.947	186.036	37.5086	95.8939	308.344	72.2856	124.161	44.6055	96.2456	478.961	221.467	117.073	153.209	257.945	447.682	133.365	121.451	1093.84	780.984	373.633	801.803	718.801	1403.37	1287.04	1328.75	867.049	1484.43	1356.75	1392.6	2250.85	1071.7	335.899	752.583	608.867	0.24
53991_at	DENND2A	DENN/MADD domain containing 2A		4.16667	0	78.9	100	185.597	99.3434	209.154	235.341	198.856	141.214	174.217	279.997	383.868	129.016	210.447	134.054	246.066	71.5549	155.076	98.1228	45.4322	300.829	148.385	702.636	676.275	393.01	970.472	709.236	724.184	1010.83	789.021	537.755	751.528	716.217	812.316	496.225	802.939	1178.57	0.24
1564139_at	LOC144571	NA		4	0	94.7	93.3	166.027	102.232	74.8973	125.313	92.2316	70.7976	199.031	97.403	56.8318	89.648	163.807	85.8795	118.058	94.2275	230.29	217.797	58.0466	909.973	132.717	445.127	637.101	767.329	798.32	434.495	767.271	433.012	1210.18	631.463	929.89	867.945	661.02	58.2889	530.244	450.253	0.25
203325_s_at	COL5A1	collagen, type V, alpha 1		4	0	94.7	100	244.348	642.104	6540.47	1198.87	1295.16	865.595	634.833	1065.52	439.472	103.613	294.34	156.825	460.016	190.103	704.895	411.845	224.232	1476.57	433.902	7581.04	1502.41	2243	2799.06	1403.6	2487.9	7483.94	2223.17	2592.02	1720.79	2674.58	2345.84	3810.84	4842.14	10201	0.25
205110_s_at	FGF13	fibroblast growth factor 13		4	0	100	100	1247.35	507.973	563.619	377.455	420.916	212.164	720.798	92.1298	211.391	1569.36	1941.91	347.779	86.5577	456.288	898.603	84.4273	97.7861	796.915	444.815	3020.24	3783.41	2241.84	3652.97	2103.75	2668.24	1694.39	2916.52	1363.75	2349.63	2627.63	2458.71	363.613	1780.68	1478.64	0.25
207172_s_at	CDH11	cadherin 11, type 2, OB-cadherin (osteoblast)		4	0	94.7	100	562.951	636.991	2184.21	509.757	461.534	501.59	405.974	273.055	597.443	38.7301	533.929	319.851	602.168	316.12	442.217	256.854	163.194	328.706	325.388	2911.9	2069.35	5364.02	690.986	1423.84	1153.99	3957.98	617.874	1139.04	908.416	426.901	798.915	1810.4	1749.68	4400.7	0.25
209156_s_at	COL6A2	collagen, type VI, alpha 2		4	0	100	100	926.128	1871.93	6943.04	1781.31	1196.18	2099.18	1689.35	1487.96	2084.35	112.842	1288.12	521.965	909.298	270.787	585.496	1791.39	397.647	1008.05	1176.82	9242.27	2690.64	4560.72	5774.86	3674.04	3770.79	9661.03	4575.18	4965.4	3872.1	4752.36	5248.32	4076.05	12378.1	8070.81	0.25
212097_at	CAV1	caveolin 1, caveolae protein, 22kDa		4	0	100	100	591.458	1395.51	4814.18	1949.87	1336.68	1642.79	3270.45	1838.8	1149.02	673.832	4712.25	484.877	1934.59	1169.66	1273.58	1792.67	4014.86	256.334	531.063	3434.54	3764.05	2675.63	7430.78	4072.1	7793.38	7527.37	3333.82	7709.09	6701.56	13294.9	12161.7	4001.59	13482.8	10759.5	0.25
213415_at	CLIC2	chloride intracellular channel 2		4	0	100	100	203.824	280.077	256.246	394.432	125.189	209.061	505.148	195.764	221.496	285.518	479.557	122.5	190.952	228.551	800.57	365.809	151.037	109.453	224.694	655.312	1161.52	1145.41	1212.19	1174.42	1128.78	680.764	1577.55	453.744	1383.96	1780.57	1852.22	796.55	1071.45	862.327	0.25
223204_at	C4orf18	chromosome 4 open reading frame 18		4	0	100	100	1307.65	2076.83	2040.95	5639.7	567.232	1993.01	8403.66	1493.37	840.764	997.906	2223.53	916.557	1281.32	2003.81	2314.16	3112.29	1171.53	167.519	584.792	10002.2	13083.5	1644.62	6820.16	12232.2	9120.3	11327.1	5460.37	4004.91	8029.56	8785.9	11993.5	4661.59	7643.55	9073.61	0.25
225665_at	ZAK	NA		4	0	100	100	2505.65	1041.38	2988.39	4996.27	3478.4	3295.87	2479.95	3548.32	3458.03	3579.31	1834.7	3490.57	1636.15	3637.2	4895.57	1147.48	3257.83	3278.61	2172.59	6477.55	12588.2	10707.6	9702.74	10600.7	14143	11949.8	19609.4	7118.34	15257	17695.5	17103.9	2883.11	11843.1	10713.8	0.25
227929_at	NA	NA		4	0	89.5	100	87.8142	206.205	3208.24	135.082	212.41	191.306	58.3171	104.071	102.127	18.9518	181.307	100.747	90.4443	407.141	97.0429	82.3745	219.935	182.285	80.2392	471.529	939.273	1475.34	1326.05	1262.42	1290.57	676.617	1488.61	425.944	2156.11	3128.91	1374.35	104.123	1212.14	949.912	0.25
228751_at	CLK4	CDC-like kinase 4		4	0	100	100	430.989	170.798	213.612	260.538	297.996	196.118	420.589	433.826	245.409	728.635	202.971	614.998	407.502	465.76	639.323	539.105	567.262	550.675	542.725	1108.01	1686.3	927.576	1564.06	2022.33	2024.01	990.418	1694.3	1567.72	2487.88	4034.53	2298.1	831.446	1287.56	924.511	0.25
233127_at	ZNF331	zinc finger protein 331		4	0	78.9	86.7	66.4555	103.054	76.6715	11.033	101.001	43.2583	81.859	2.82497	62.7516	233.129	153.569	92.2184	70.9567	129.706	216.308	402.464	151.092	146.237	176.232	74.4867	217.607	190.843	1499.91	434.483	267.547	125.39	414.226	409.745	176.484	330.049	2035.89	856.043	137.04	187.246	0.25
236270_at	NFATC4	nuclear factor of activated T-cells, cytoplasmic, calcineurin-dependent 4		4	0	78.9	100	155.429	62.9314	127.42	130.139	57.6226	102.658	66.8419	56.6997	166.879	167.302	150.105	55.8369	126.884	60.9384	179.559	156.825	95.5962	649.079	173.852	454.031	443.35	773.795	905.61	511.531	510.542	422.923	562.77	666.172	426.806	538.965	754.304	224.197	1009.19	526.151	0.25
238736_at	REV3L	REV3-like, catalytic subunit of DNA polymerase zeta (yeast)		4	0	89.5	100	665.254	340.076	52.5691	83.1256	194.099	185.721	289.025	129.623	181.05	1366.64	608.131	315.829	475.384	1018.58	764.668	898.73	630.628	366.475	2185.27	866.003	1285.29	618.96	4519.79	2660.27	2894.6	3053.11	1844.92	2001.73	2064.54	2815.04	2354.29	603.478	3205.46	3689	0.25
242358_at	NA	NA		4	0	89.5	100	51.869	117.98	294.512	186.847	127.7	262.457	188.761	100.623	177.848	124.093	36.4667	152.873	37.4832	40.33	639.569	112.226	70.7216	375.789	221.606	282.699	843.193	446.805	776.111	797.073	623.077	541.686	914.895	746.267	780.414	1255.07	692.659	582.623	409.777	641.278	0.25
1555993_at	CACNA1D	calcium channel, voltage-dependent, L type, alpha 1D subunit		3.84615	0	78.9	100	153.005	60.2122	32.9842	242.84	149.822	92.8865	142.682	133.975	28.1838	251.137	159.183	216.889	191.514	101.281	231.462	51.6737	102.962	895.612	104.54	323.206	1005.85	902.56	930.132	636.33	631.906	809.205	434.55	1507.22	603.41	533.488	871.559	108.489	326.357	507.732	0.26
1558604_a_at	NA	NA		3.84615	0	78.9	100	62.5713	59.9591	63.7447	152.845	84.955	99.6918	45.8788	81.2442	354.983	108.889	12.8157	181.869	91.6836	81.2908	87.0785	78.6772	158.746	484.84	117.056	138.431	608.485	689.53	500.784	603.966	640.476	232.16	605.078	329.703	636.692	825.81	708.741	106.49	514.959	239.648	0.26
200953_s_at	CCND2	cyclin D2		3.84615	0	100	100	1144.38	1087.44	1871.29	987.421	2164.61	1019.89	1178.31	755.857	655.359	321.977	994.642	282.603	776.553	270.305	1296.72	576.207	322.893	3926.11	998.645	4660.01	2392.99	1803.98	5619.18	2628.09	3924.26	7029.84	2492.77	3756.12	2145.13	3664.12	6771.68	2348.96	4994.37	7654.9	0.26
201860_s_at	PLAT	plasminogen activator, tissue		3.84615	0	100	100	556.91	320.959	2745.43	1173.46	273.235	1333.25	564.887	1292.72	904.389	291.499	454.61	170.405	920.068	278.451	1382.87	562.848	1164.2	171.576	324.38	2880.06	1337.34	2062.62	2662.72	2133.97	1595.45	2104.93	1656.45	977.588	1504.25	1886.57	1622.94	19046.4	1282.88	3014.19	0.26
202273_at	PDGFRB	platelet-derived growth factor receptor, beta polypeptide		3.84615	0	84.2	100	478.563	461.571	1337.61	634.875	297.777	476.713	508.114	364.227	580.098	86.8088	642.199	67.6903	501.245	183.648	596.941	438.622	175.273	544.441	173.376	1412.43	1622.81	431.784	2344.39	2336.23	1786.94	1797.14	1316.31	2324.96	1595.9	1111.92	1553.02	3308.99	1576.62	1833.04	0.26
213624_at	SMPDL3A	sphingomyelin phosphodiesterase, acid-like 3A		3.84615	0	100	100	436.143	437.347	491.758	839.204	296.922	414.624	620.386	237.847	744.587	649.429	1552.35	71.4045	484.965	446.027	223.607	1106.1	163.068	84.3893	238.63	822.405	1500.4	853.326	1820.34	2863.67	2917.94	1548.44	2960.13	1047.37	2322.37	2106.39	2727.66	1345.68	2994.6	1510.39	0.26
218162_at	OLFML3	olfactomedin-like 3		3.84615	0	100	100	344.405	341.875	2543.87	1556.47	492.755	929.483	10221	2093.1	889.77	628.84	2592.56	145.047	150.329	715.491	1332.16	539.116	279.881	855.36	1636.54	9116.07	3305.74	3049.65	6073.34	3101.64	5991.94	6505.69	7305.14	4221.79	3961.27	5731.41	6693.59	2897.96	10103.8	6555.95	0.26
219025_at	CD248	CD248 molecule, endosialin		3.84615	0	94.7	100	142.279	679.502	881.562	562.877	416.006	442.011	392.602	387.652	855.575	287.823	1140.55	273.23	286.523	191.98	273.961	358.336	342.061	447.715	184.403	3867.33	1438.15	636.696	1463.1	1256.28	1041.06	2126.51	1230.91	1590.56	951.196	868.27	1273.26	4365.49	1823.1	1964.97	0.26
222101_s_at	DCHS1	dachsous 1 (Drosophila)		3.84615	0	84.2	100	187.137	766.841	1003.53	754.653	270.829	699.253	411.449	412.583	2622.31	290.731	595.961	189.666	240.464	173.039	681.01	372.866	226.208	3370.69	159.42	3594.57	1440.12	3360.54	2902.93	2007.21	2217.4	3005.41	3004.95	1315.65	2143.74	2268.27	2461.57	4221.46	3731.62	3508.25	0.26
222279_at	RP3-377H14.5	NA		3.84615	0	94.7	100	171.41	261.361	192.569	226.937	480.855	243.673	157.577	455.619	336.5	462.211	669.173	336.809	621.166	268.877	210.103	304.081	666.983	350.172	462.084	424.808	1531.52	791.279	2280.92	1392.82	2027.4	591.817	1573.13	1271.67	1832.89	3152.88	2016.47	349.823	1102.14	531.149	0.26
225191_at	CIRBP	cold inducible RNA binding protein		3.84615	0	89.5	100	2993.01	310.269	287.82	144.29	352.176	422.216	553.09	242.356	213.257	805.582	541.038	1426.57	719.473	1909.94	910.472	612.302	173.888	1978.28	988.717	601.421	3886.34	1242.39	5637.62	5999.5	4624.7	2893.13	4184.4	2204.16	3150.11	3446.27	2483.56	1462.22	3472.44	2427.05	0.26
226252_at	NA	NA		3.84615	0	100	100	461.129	153.536	339.568	933.724	290.047	621.354	606.019	282.498	738.346	674.381	575.01	592.604	764.873	1140.99	2311.61	653.748	679.701	2130.9	620.077	1408.15	2679.9	1557.49	2623.39	3476	3945.56	2908.81	3485.5	3363.57	4056.84	2813.86	3416.08	2516.22	2637.88	2960.3	0.26
227188_at	C21orf63	chromosome 21 open reading frame 63		3.84615	0	78.9	100	48.306	151.806	215.641	606.122	85.7563	291.323	130.822	458.297	88.8737	164.374	18.1026	431.124	186.907	155.438	320.552	125.481	110.688	37.7608	568.476	153.174	696.934	597.046	1178.2	647.34	1049.18	466.78	1090.57	497.434	955.572	1260.7	970.676	1486.4	1286.13	546.65	0.26
227202_at	CNTN1	contactin 1		3.84615	0	78.9	100	221.393	188.727	33.4269	131.839	29.5447	144.842	68.0272	92.186	75.3738	59.3049	67.8287	78.6466	196.35	172.796	28.2627	12.6788	138.518	59.0773	29.8692	233.055	262.625	362.452	113.844	317.106	802.116	339.131	318.201	298.47	385.008	328.536	803.408	132.424	287.735	645.005	0.26
227554_at	LOC402560	NA		3.84615	0	100	100	146.575	128.559	276.108	205.703	281.047	175.212	168.671	86.9421	222.446	501.199	196.354	107.18	184.026	123.194	284.541	341.19	83.3841	1206.29	108.201	934.974	676.213	1342.37	677.218	698.03	979.969	965.915	1051.06	657.633	916.835	1415.94	1124.56	318.431	1214.07	1480.98	0.26
227802_at	NA	NA		3.84615	0	100	100	254.518	475.401	254.282	453.056	316.788	207.618	388.511	288.433	171.854	698.528	149.318	322.204	350.29	65.4758	475.066	980.776	400.686	503.685	505.364	257.127	1312.81	501.907	2013.08	1911.26	1805.69	917.648	1351.92	1195.98	2084.1	3055.96	2058.53	1185.42	996.277	1095.47	0.26
228776_at	GJA7	gap junction protein, alpha 7, 45kDa (connexin 45)		3.84615	0	100	100	113.328	615.882	2452.61	773.122	1193.21	619.534	966.832	330.586	3902.3	311.432	360.516	142.3	334.613	115.95	294.307	725.057	245.349	116.049	455.581	2879.38	1488.08	682.426	3389.16	1339.42	2506.69	3971.2	2806	1006.96	2210.63	3131.47	3291.35	2019.95	6291.15	4963.84	0.26
229723_at	TAGAP	T-cell activation GTPase activating protein		3.84615	0	94.7	100	115.34	380.672	319.767	711.069	203.343	286.058	541.8	696.097	153.287	154.709	644.031	82.5057	256.289	119.545	95.1179	609.787	177.065	3.55134	416.202	190.68	876.353	311.315	3289.95	1225.41	1494.03	710.181	2084.45	111.994	2224.88	2673.89	1746.76	302.275	479.174	371.283	0.26
229956_at	NA	NA		3.84615	0	78.9	100	85.1696	36.7524	43.4521	91.6504	70.8297	82.6238	64.0928	86.9587	86.0156	37.7082	51.6339	130.538	90.8013	48.3567	134.877	45.5344	84.2853	14.6746	76.5406	95.9457	429.622	251.779	401.446	338.458	243.229	182.744	323.861	222.02	406.996	603.405	316.401	73.074	134.107	179.596	0.26
230722_at	BNC2	basonuclin 2		3.84615	0	94.7	100	103.338	100.69	364.391	715.348	166.425	215.266	149.978	176.906	386.988	9401.61	143.985	55.3194	235.966	160.88	290.037	235.247	182.647	179.004	129.414	802.426	930.703	1476.41	4306.33	1950.71	2339.32	3710.42	3745.38	795.709	3606.19	6404.27	4284.49	474.812	2749.78	3086.07	0.26
235308_at	ZBTB20	zinc finger and BTB domain containing 20		3.84615	0	100	100	768.79	268.027	682.529	2961.63	560.625	1291.59	1505.14	479.157	491.044	1624.23	2176.08	1209.11	1692	2097.51	6016.34	1857.66	1761.01	4161.63	1403.1	3293.88	7088.24	563.725	5937.49	8866.31	9542.39	5503.61	7428.22	7292.47	10945.9	8232.72	7238.26	6500.17	5979.71	6424.91	0.26
235369_at	C14orf28	chromosome 14 open reading frame 28		3.84615	0	94.7	100	248.051	274.491	207.163	181.591	111.337	139.836	190.979	152.09	263.301	155.766	210.755	345.036	252.416	317.172	619.726	175.342	105.939	326.039	300.757	314.538	736.108	958.886	1243.54	686.363	1370.85	530.77	1459.96	503.61	1415.05	1531.7	1228.39	264.344	1059.81	624.039	0.26
235538_at	PBX1	pre-B-cell leukemia transcription factor 1		3.84615	0	89.5	100	663.261	203.063	48.1392	75.6664	266.883	163.257	89.4126	36.6175	62.6501	435.44	194.864	1069.44	360.151	904.928	678.596	574.468	168.868	2034.09	575.287	569.98	1156.57	2076.8	2257.47	1812.91	1431.44	2277.16	2361.54	1589.64	2520.38	2162.16	2167.59	747.599	1220.1	1441.27	0.26
237035_at	WWOX	WW domain containing oxidoreductase		3.84615	0	78.9	100	147.397	157.254	45.7006	80.7947	76.3336	59.7946	44.4053	23.2713	70.9546	227.436	55.7728	178.046	299.622	164.532	116.151	112.166	188.335	514.622	287.748	399.127	428.852	1508.49	648.953	667.821	382.762	695.592	575.446	327.311	758.026	444.454	486.748	472.78	333.95	473.237	0.26
239519_at	NRP1	neuropilin 1		3.84615	0	78.9	100	96.1882	38.9954	95.6012	30.7562	50.182	30.9661	79.6942	66.4671	62.5576	258.329	82.46	18.6722	764.397	110.63	423.398	94.6184	327.563	76.9587	72.1523	852.439	476.059	1542.06	682.064	588.184	616.726	349.047	318.468	312.79	422.593	621.775	382.798	163.374	414.677	588.736	0.26
241824_at	FOSL2	FOS-like antigen 2		3.84615	0	78.9	100	268.024	94.3452	108.252	115.817	75.6547	122.933	43.5721	87.8124	105.016	68.4593	261.545	441.765	570.609	459.54	530.268	323.241	1134.38	79.498	193.446	93.2547	351.363	200.399	3522.32	550.377	625.545	1132.16	680.35	900.064	543.131	405.554	2753.82	2387.97	444.403	663.405	0.26
242447_at	LOC285382	NA		3.84615	0	100	100	172.097	204.565	749.042	638.212	565.887	295.103	187.115	224.094	910.899	82.6984	51.5888	83.735	129.724	68.4146	139.273	177.682	55.4889	45.891	98.2674	716.6	365.625	364.224	499.996	366.513	844.422	1826.29	476.441	497.789	810.804	528.763	1125	222.739	3462.01	2661.53	0.26
1558111_at	MBNL1	muscleblind-like (Drosophila)		3.7037	0	94.7	100	426.585	97.344	165.065	170.406	163.811	104.071	153.181	153.234	45.1909	487.917	279.903	598.226	827.341	548.668	569.687	711.553	460.223	438.512	819.652	1018.79	1300.34	2418.72	626.218	1256.3	1421.29	1738.12	1041.82	1807.8	1765.85	1150.78	1510.36	873.43	1649.62	1471.47	0.27
204732_s_at	TRIM23	tripartite motif-containing 23		3.7037	0	100	100	140.19	101.307	137.776	145.37	186.4	222.221	170.747	116.44	339.081	402.277	182.147	224.161	376.423	550.235	258.236	414.138	249.568	561.388	277.992	548.225	1139.47	304.722	1125.22	914.95	982.038	870.471	1025.51	963.144	2117.25	1292.06	1606	437.644	380.552	823.543	0.27
209200_at	MEF2C	MADS box transcription enhancer factor 2, polypeptide C (myocyte enhancer factor 2C)		3.7037	0	94.7	100	198.218	381.223	957.66	525.632	120.645	497.947	588.685	497.826	323.15	181.315	357.162	99.1853	282.251	219.836	367.167	339.482	126.589	216.547	257.218	1343.98	677.004	823.066	989.418	803.637	1521.24	1592.76	1353.77	596.029	999.963	1242.1	1908.04	545.416	2620.27	2054.53	0.27
209732_at	CLEC2B	C-type lectin domain family 2, member B		3.7037	0	100	100	850.856	1319.05	1708.39	1012.91	392.871	344.728	878.259	1258.25	802.903	653.026	1604.76	967.811	800.568	473.206	1331.14	3278.57	1480.01	164.857	1185.14	5336.56	2345.48	2657.85	2794.53	3488.26	4326.34	1780.99	3810.53	1375.82	5255.37	3916.17	4024.77	11677.3	4110.2	2893.05	0.27
212489_at	COL5A1	collagen, type V, alpha 1		3.7037	0	89.5	100	437.76	559.275	5421.99	861.818	463.918	864.485	555.621	697.767	364.238	105.886	451.995	144.808	558.092	190.824	480.817	365.97	155.89	613.447	536.989	7088.79	979.552	578.898	1715.14	1367.27	1404.69	4287.66	1271.76	1446.96	920.698	1687.15	1585.97	2883.7	4284.32	8480.18	0.27
213228_at	PDE8B	phosphodiesterase 8B		3.7037	0	89.5	100	679.712	460.615	435.844	299.8	647.458	175.972	167.836	97.6325	140.373	267.958	266.301	366.644	229.985	657.848	1041.39	163.477	194.329	177.902	108.047	211.234	505.483	746.707	925.263	874.313	1612.28	1914.93	1324.81	1009.77	1321.05	1591.56	2945.81	179.95	1826.22	1912.14	0.27
213364_s_at	SNX1	sorting nexin 1		3.7037	0	100	100	889.698	347.789	485.021	411.704	317.248	446.784	615.607	493.935	548.863	680.562	258.606	815.658	603.945	1013.2	431.265	437.827	451.368	911.654	1450.12	676.277	2570.8	1850.05	3595.12	2635.85	2839.79	1735.4	2880.33	2024.46	2350.06	3210.49	2567.05	650.91	2685.51	1856.37	0.27
213413_at	STON1	stonin 1		3.7037	0	94.7	100	96.1072	573.461	1394.96	871.982	701.159	639.12	518.77	209.481	255.536	401.705	221.826	1884.65	129.435	142.069	544.908	231.59	115.133	800.517	116.72	698.97	1078.31	528.092	1741	1428.58	2474.47	1442.76	2125.17	940.366	1609.94	2596.25	1624.69	4297.68	3920.71	1930.76	0.27
215016_x_at	DST	dystonin		3.7037	0	100	100	978.458	1195.07	1075.64	2600.63	3925.07	3789.26	991.254	1438.85	404.861	5328.98	1005.98	3073.65	2089.99	503.736	1428.31	1018.94	6809.04	1319.46	875.113	8068.23	4239.36	1776.94	4242.81	6061.75	8399.77	12262.2	6212.34	4429.67	6096.25	9813.72	11225.2	4388.99	11273.2	15955.5	0.27
218820_at	C14orf132	chromosome 14 open reading frame 132		3.7037	0	100	100	279.858	466.969	419.217	1335.1	1942.49	191.627	304.028	275.703	189.015	504.931	378.679	186.609	2092.6	267.151	369.734	371.946	920.643	1625.93	608.481	3050	1148.16	1514.63	4319.46	2122.83	2632.97	3746.7	2875.16	1212.15	2882.64	1260.76	2135.88	1520.46	4135.54	2104.39	0.27
220032_at	FLJ21986	NA		3.7037	0	89.5	100	68.9007	47.3244	1221.57	272.299	93.9465	88.5528	159.416	49.2218	97.2355	73.9833	114.733	79.9838	145.158	62.0215	141.753	130.85	64.9053	11.5804	149.818	215.612	834.594	1272.08	396.197	789.951	521.361	712.35	576.196	566.025	823.466	928.894	565.687	146.542	294.793	432.607	0.27
225242_s_at	CCDC80	coiled-coil domain containing 80		3.7037	0	100	100	423.519	372.871	3723.86	2028.04	483.044	812.571	706.797	361.603	893.137	500.551	485.257	133.005	992.728	166.937	624.829	714.704	363.021	1175.52	140.302	667.364	667.126	651.83	2536.94	1592.83	2628.44	4329.43	2554.55	1348.48	2176.17	2850.95	3130.51	465.533	8480.97	10558.2	0.27
225768_at	NR1D2	nuclear receptor subfamily 1, group D, member 2		3.7037	0	100	100	693.693	497.798	1143.1	1216.78	928.729	1152.56	2081.17	1187.51	372.063	1306.78	808.634	1496.82	773.037	1290.12	730.685	1003.33	840.441	1149.99	912.188	1430.31	4776.94	2415.25	3734.51	3996.72	5924.99	1958.56	6019.52	3685.05	6480.91	6313.44	4266.55	1421.89	2277.56	1652.65	0.27
226035_at	USP31	ubiquitin specific peptidase 31		3.7037	0	94.7	100	333.634	282.525	340.592	505.285	811.265	445.647	262.979	397.609	237.52	518.715	176.857	492.695	716.512	540.227	607.834	1872.19	696.593	1125.57	1752.49	902.111	1553.07	2326.98	1698.62	2362.52	2640.71	2428.69	3824.31	1079.58	5583.29	2703.76	3156.2	1732.3	1224.91	2750.96	0.27
226358_at	LOC145842	NA		3.7037	0	84.2	100	42.5268	105.434	184.454	223.358	177.46	183.93	436.434	163.683	224.753	154.744	219.696	98.0815	81.2717	167.79	200.882	141.032	35.6376	372.472	501.823	301.884	754.714	714.491	1031.13	795.869	1034.87	352.988	957.724	905.788	897.284	1157.95	722.614	448.713	450.041	371.994	0.27
227448_at	NA	NA		3.7037	0	100	100	352.553	266.11	100.674	331.309	327.591	121.834	219.55	162.899	242.684	156.278	150.858	172.38	215.414	330.245	304.389	145.152	191.246	381.28	628.942	506.314	1186.03	963.022	1255.29	1118.56	1141.61	689.61	1252.57	814.3	1043.92	1510.45	997.681	235.314	834.055	588.521	0.27
227478_at	SETBP1	SET binding protein 1		3.7037	0	100	100	429.183	256.553	309.447	632.437	883.917	1055.48	625.399	449.233	587.159	415.119	1011.01	256.411	355.873	713.04	786.455	245.784	630.343	1794	458.869	936.872	1868.81	1185.26	2351.03	2640.1	3172.53	2229.35	3182.92	2145.95	3395.71	3053.85	3657.29	306.746	2169.06	2033.66	0.27
228027_at	GPRASP2	G protein-coupled receptor associated sorting protein 2		3.7037	0	94.7	100	589.322	652.191	615.825	624.032	518.472	447.851	763.89	906.015	1674.45	458.849	738.409	403.037	329.692	396.785	1061.58	732.289	207.076	7116.11	640.673	3387.28	4454.62	1664.18	5377.11	3170.01	5941.09	2951.75	5281.23	1950.34	4573.62	4783.45	5070.92	713.27	2894.64	3416.79	0.27
228044_at	C13orf21	chromosome 13 open reading frame 21		3.7037	0	78.9	100	57.4416	212.569	76.3123	112.047	163.342	107.854	8.47727	127.857	217.118	102.798	73.5311	8.0698	113.793	12.1943	276.316	112.935	95.4022	412.461	81.1529	288.086	508.041	798.936	595.703	496.607	547.246	352.892	639.03	413.615	502.074	388.039	471.512	170.11	393.826	307.362	0.27
230056_at	FALZ	fetal Alzheimer antigen		3.7037	0	100	100	108.198	138.982	106.626	230.932	182.869	178.669	204.556	118.949	174.07	169.154	95.7126	354.045	137.396	176.14	208.633	109.649	162.501	233.21	180.135	169.161	764.877	670.164	675.427	834.842	908.571	496.121	540.73	648.883	941.31	1208.71	739.504	189.89	336.901	399.955	0.27
235570_at	NA	NA		3.7037	0	100	100	152.478	687.073	426.035	475.993	339.43	322.413	295.299	232.287	341.835	121.761	330.345	158.617	303.239	107.932	366.547	210.555	153.22	509.889	155.807	697.623	721.458	1500.08	684.419	1015.93	1375.48	816.327	1362.25	864.555	1181.78	2177.41	1618.36	375.931	1321.52	918.167	0.27
1554614_a_at	PTBP2	polypyrimidine tract binding protein 2		3.57143	0	78.9	100	116.615	46.3165	92.7425	86.3855	139.676	155.935	37.9847	59.6483	172.895	420.162	149.726	63.2247	137.045	333.977	49.2792	80.8514	47.3659	107.558	321.833	301.768	607.726	1102.45	380.102	784.632	604.188	647.581	101.521	266.277	416.81	436.911	466.333	151.77	472.084	522.183	0.28
1559964_at	FLJ38717	NA		3.57143	0	89.5	100	387.39	101.67	73.2187	79.0139	151.807	121.062	267.905	50.3663	5.29526	236.198	126.313	517.718	250.76	300.201	344.545	274.474	151.517	634.274	391.575	173.436	688.057	364.685	1434.19	1182.19	1008.2	864.089	1044.78	770.922	1547.53	1266.57	663.943	268.527	555.341	548.061	0.28
200785_s_at	LRP1	low density lipoprotein-related protein 1 (alpha-2-macroglobulin receptor)		3.57143	0	84.2	100	304.716	237.436	640.818	393.134	294.505	317.169	322.54	258.757	295.651	160.428	521.3	101.336	153.53	187.927	112.411	177.983	68.2748	414.733	116.065	395.113	577.362	488.22	1861.51	949.248	789.266	637.258	1061.17	739.614	919.081	1627.98	1533.97	630.554	1507.79	577.168	0.28
201109_s_at	THBS1	thrombospondin 1		3.57143	0	78.9	93.3	231.594	183.468	7054.59	1935.25	770.565	734.967	446.844	303.682	388.068	92.0604	282.565	51.8302	302.311	281.604	534.79	297.377	296.007	235.045	265.164	517.302	1019.89	3865.47	3113.38	5712.63	2256.31	3353.4	1007.38	253.211	1626.25	1025.72	8483.29	5024.43	2565.3	2338.98	0.28
201466_s_at	JUN	v-jun sarcoma virus 17 oncogene homolog (avian)		3.57143	0	100	100	1645.61	1822.14	2111.45	3282.34	4079.95	3581.2	1794.7	2398.41	502.919	3320.96	1103.55	1391.21	2035.68	3418.27	3382.37	853.01	3035.85	4628.39	2713.25	1446.85	4489	6837.93	24044.3	10201	7539.71	6431.79	8675.9	2696.42	6816.54	17745.7	15857.8	3494.93	5885.9	9071.24	0.28
201865_x_at	NR3C1	nuclear receptor subfamily 3, group C, member 1 (glucocorticoid receptor)		3.57143	0	100	100	527.501	644.57	2339.9	1467.57	693.037	646.948	979.93	682.975	694.903	594.466	1502.95	1617.38	625.809	385.398	458.813	1018.61	424.612	109.915	969.606	2142.1	2734.83	3042.54	3118.94	2472.49	3754.51	2043.28	3226.55	3054.96	3196.12	4913.28	4097.7	1568.46	3927.09	2604.83	0.28
203543_s_at	KLF9	Kruppel-like factor 9		3.57143	0	100	100	92.2847	212.925	1350.35	899.467	311.449	496.94	844.493	456.176	154.742	932.102	424.686	553.653	539.179	562.558	143.416	603.908	390.061	319.068	215.838	370.684	1022.76	682.657	2505.05	2276.8	1869.82	961.601	2033.29	640.905	1800.03	5057.14	2358.83	890.28	2695.82	1161.02	0.28
204115_at	GNG11	guanine nucleotide binding protein (G protein), gamma 11		3.57143	0	100	100	757.525	925.052	1768.53	872.497	494.221	803.671	2394.85	796.133	1979.74	482.084	434.007	347.034	514.956	355.774	204.479	406.116	1089.78	522.34	273.347	6435.01	2444.31	927.854	3512.68	2542.08	2923.28	1768.82	2283.5	1422.8	2534.92	3593.4	3574.63	1576.29	4452.45	2959.36	0.28
204466_s_at	SNCA	synuclein, alpha (non A4 component of amyloid precursor)		3.57143	0	78.9	100	79.075	116.351	231.336	395.374	364.244	298.476	371.927	102.962	216.381	151.864	430.882	90.8091	299.935	68.1312	166.92	162.155	66.4604	213.876	6.29245	571.084	466.014	449.348	703.037	658.921	500.007	1394.39	937.198	518.92	804.529	714.172	632.347	495.162	1119.88	873	0.28
209708_at	MOXD1	monooxygenase, DBH-like 1		3.57143	0	94.7	100	2277.73	327.674	630.582	1044.57	186.268	487.93	665.914	213.294	203.559	107.481	978.826	211.58	417.813	153.39	1717.02	309.171	217.364	391.504	228.545	1584.86	1170.9	2586.94	1775.04	2026.96	2503.89	3124.64	1309.42	2599.06	951.21	1179.37	1922.87	179.11	3713.22	3810.38	0.28
210139_s_at	PMP22	peripheral myelin protein 22		3.57143	0	100	100	1382.12	1437.55	4689.94	2751.65	1270.37	1914.83	1572.47	1562.03	2041.97	1044.26	1914.52	810.466	615.144	530.812	18856.5	1688.55	1152.11	2354.15	884.346	5449.38	8164.74	3716.07	12421.8	7345.45	10069.1	9817.61	10858.3	5649.66	9809.1	13992	13582.6	4226.13	12888.3	8970.6	0.28
212224_at	ALDH1A1	aldehyde dehydrogenase 1 family, member A1		3.57143	0	100	100	475.078	4809.32	719.424	8710.31	1112.8	561.322	579.688	485.897	346.226	1172.66	4999.32	111.407	248.523	1040.39	2551.65	783.644	267.833	11304.9	309.408	10418.1	7857.89	13391.4	9150.17	8084.26	10599.1	4210.01	10047.9	5218.95	7632.37	6141.89	4503.49	2452.79	3343.06	10806.7	0.28
212796_s_at	TBC1D2B	TBC1 domain family, member 2B		3.57143	0	100	100	699.546	594.817	1166.68	705.245	526.908	655.001	714.373	415.302	455.211	600.683	700.934	473.235	625.733	307.974	684.641	551.438	455.082	926.81	541.075	2207.07	1640.64	1558.86	3482.04	2174.53	2525.73	1668.42	3453.66	1988.84	2738.54	2071.59	2101.41	1271	2354.08	1699.16	0.28
213182_x_at	CDKN1C	cyclin-dependent kinase inhibitor 1C (p57, Kip2)		3.57143	0	89.5	100	154.794	435.718	354.602	232.968	233.688	650.219	94.904	94.6465	257.906	26.2945	337.912	167.707	255.23	354.977	65.6123	525.166	699.262	906.467	248.279	394.993	736.273	1210.51	1987.51	763.046	578.507	434.173	1480.65	372.94	926.278	1078.92	723.883	5544.84	753.492	515.31	0.28
213397_x_at	RNASE4	ribonuclease, RNase A family, 4		3.57143	0	100	100	537.365	1740.29	590.494	5207.03	212.487	747.447	7042.88	1011.34	585.19	799.358	679.257	687.844	827.162	1070.13	227.654	197.098	383.031	1112.51	426.05	811.094	3642.46	2292.25	6732.91	3059.03	6486.07	1382.7	7800.8	1442.99	5694.17	9835.17	7747.72	3285.43	5696.52	1368.17	0.28
213675_at	NA	NA		3.57143	0	100	100	337.619	255.858	720.221	869.893	322.128	762.603	445.082	425.566	560.218	227.086	343.579	691.296	375.035	432.606	602.964	473.663	309.936	809.662	333.814	677.589	1087.95	2380.4	1209.26	1429.73	1796.9	1977.2	1613.75	1208.91	1393.41	1649.71	1687.9	889.205	4977.53	2257.73	0.28
215888_at	APRIN	androgen-induced proliferation inhibitor		3.57143	0	100	100	318.15	221.356	39.6962	128.516	248.875	146.256	104.205	146.564	147.966	376.898	188.125	420.568	600.094	745.264	382.905	486.778	839.185	1230.17	1106.81	3251.44	1453.51	2589.47	814.581	1655.08	1423.25	1488.29	1425.89	1019.27	1338.39	1275.04	868.903	700.259	1276.43	1800.58	0.28
219221_at	ZBTB38	zinc finger and BTB domain containing 38		3.57143	0	94.7	100	191.721	381.332	477.193	1197.45	591.092	959.609	837.603	512.518	54.4042	401.111	1237.09	1116.44	1108.88	728.633	1038.03	1559.6	808.193	1389.06	2280.61	5403.66	3046.03	463.831	754.278	1936.64	2638.08	6152.87	2131.31	2146.96	4147.58	1669.81	2499.53	5761.95	1708.54	6818.19	0.28
219371_s_at	KLF2	Kruppel-like factor 2 (lung)		3.57143	0	84.2	100	325.295	738.799	1234.28	1068.51	532.882	711.457	883.088	396.213	952.114	482.595	626.437	282.266	450.01	420.832	896.999	751.931	619.281	735.711	519.702	909.27	1350.36	318.457	5871.22	1600.61	3503.85	1387.94	1773.84	1643.81	2177.9	3296.38	6491.29	1121.86	3288.38	1319.48	0.28
224646_x_at	H19	H19, imprinted maternally expressed untranslated mRNA		3.57143	0	94.7	100	223.291	1416.57	2867.78	1755.61	1081.09	7281.92	1522.25	7881.04	1636.74	84.8252	2464.03	507.546	1837.23	678.898	1232.79	6766.85	2046.09	764.051	1331.52	25067.3	12293.6	1821.05	20426.5	3324.49	2637.58	3022.85	3274.43	10987.9	3541.69	2147.81	2200.08	8946.65	17292.5	4858.64	0.28
225381_at	LOC399959	NA		3.57143	0	94.7	100	314.585	277.942	548.347	365.103	1275.97	1386.64	189.588	2555.54	4689.99	2140.01	322.406	351.444	350.008	791.413	871.687	644.878	151.42	4880.98	73.4098	2127.48	3257.18	2603.8	4940.16	5121.9	8159.66	4107.57	4866.91	3554.6	5112.58	5533.36	5357.66	1007.48	3126.46	3777.98	0.28
225662_at	ZAK	NA		3.57143	0	100	100	1095.31	481.902	1460.38	2216.78	1907.35	1569.67	1511.18	2560.07	1608.24	2365.36	942.648	1955.6	1030.88	2097.69	2686.81	964.784	1951.72	1425.97	1395.69	1867.7	5355.85	4741.15	5270.58	6337.55	7167.55	6497.64	7346.98	3395.76	7284.87	10490.3	9708.02	1879.76	6122.12	5433.16	0.28
225701_at	AKNA	AT-hook transcription factor		3.57143	0	78.9	100	147.677	351.031	224.658	304.617	200.654	409.067	190.754	280.59	326.919	48.6671	451.855	129.102	141.252	238.988	431.901	419.786	337.641	254.482	296.075	508.876	464.397	506.765	1845.87	645.819	829.609	1046.42	915.856	1112.34	1146.8	1294.5	1051.88	1218.97	927.988	946.293	0.28
225782_at	MSRB3	methionine sulfoxide reductase B3		3.57143	0	100	100	248.138	349.801	4347.78	1794	690.024	951.509	703.506	491.081	3656.75	141.214	248.985	267.987	368.447	181.485	395.416	569.062	216.011	1015.84	1566.46	948.273	1253.9	802.441	3165.08	2061.53	3178.65	4573.12	3350.17	874.152	2604.28	4123.56	5717.39	725.237	10986.3	6171.89	0.28
225817_at	CGNL1	cingulin-like 1		3.57143	0	100	100	262.653	205.935	906.261	1084.46	479.257	1015.75	476.724	1409.3	223.776	244.307	274.635	1317.02	856.716	1737.4	2345.29	525.797	345.262	6095.4	398.569	3559.2	3921.94	4689.47	5152.69	4878.76	3295.57	5712.3	2341.37	4961.8	2944.69	2712.35	3698.89	472.385	4343.61	4363.23	0.28
227719_at	NA	NA		3.57143	0	100	100	2117.75	933.42	1712.52	1860.23	406.116	587.239	2379.87	400.24	562.216	1186.36	749.288	754.319	281.003	3398.02	1053.89	195.797	843.781	574.348	259.101	4903.53	5937.71	9488.68	3236.88	4498.34	3791.9	3590.67	2957.18	1791.62	3207.2	3662.75	3528.04	1613.77	2718.34	1542.06	0.28
228185_at	ZNF25	zinc finger protein 25		3.57143	0	100	100	134	153.317	229.837	350.114	288.403	243.505	309.809	265.134	201.506	396.66	368.44	446.122	228.837	446.461	252.19	212.241	184.014	522.559	268.338	332.187	876.029	490.585	1172.47	1077.6	1512.82	779.942	1214.81	879.152	1619.72	2014.77	1513.19	334.517	752.439	938.306	0.28
228721_at	C3orf41	chromosome 3 open reading frame 41		3.57143	0	78.9	100	143.448	75.7089	95.1483	108.714	189.671	72.0238	65.1344	136.417	131.609	88.429	112.574	40.1048	94.878	149.139	136.034	344.196	64.8447	65.9916	44.5066	1024.12	354.451	422.122	400.897	292.588	525.965	413.562	317.594	153.274	500.479	447.806	229.183	207.612	285.112	435.682	0.28
233364_s_at	LOC399959	NA		3.57143	0	94.7	100	206.164	69.5871	143.704	113.288	717.499	810.291	73.3925	809.63	268.209	1346.93	117.891	626.743	207.61	928.816	4585.41	1005.24	332.608	5246.83	80.6547	1472.51	2168.35	6133.59	2931.53	4988.92	4005.08	2423.91	4837.87	3041.14	5444.66	3355.35	3455.19	1158.54	1777.39	2651.75	0.28
235131_at	RHOJ	ras homolog gene family, member J		3.57143	0	84.2	100	64.8546	79.7504	433.71	145.308	155.093	129.876	138.025	82.7585	174.371	137.17	175.185	121.325	83.7754	89.0019	139.208	123.925	94.0211	632.566	111.295	349.739	791.82	1259.83	701.331	806.49	400.771	706.271	593.478	195.67	575.431	474.062	589.232	318.727	374.63	716.16	0.28
235518_at	SLC8A1	solute carrier family 8 (sodium/calcium exchanger), member 1		3.57143	0	100	100	176.121	663.751	371.749	540.393	989.654	397.336	913.816	287.369	274.48	378.218	475.654	230.025	316.485	372.094	1696.83	788.127	250.158	853.608	260.375	320.438	1240.19	759.122	3543.8	1676.65	2375.76	1440.32	2523.18	762.355	2932.71	4642.13	3101.44	439.981	1358.55	1477.97	0.28
239017_at	LOC389634	NA		3.57143	0	100	100	1114.1	237.623	130.363	333.953	316.349	595.108	351.073	191.487	353.245	405.751	358.817	447.938	453.398	649.529	614.961	237.148	338.164	983.02	877.484	554.915	1397.65	1450.55	2519.71	2560.25	2068.63	1330.45	2037.27	4776.46	1143.63	1941.22	1249.94	501.323	869.132	749.111	0.28
242482_at	PRKAR1A	protein kinase, cAMP-dependent, regulatory, type I, alpha (tissue specific extinguisher 1)		3.57143	0	84.2	100	153.018	50.7751	84.793	103.058	151.462	89.1311	140.035	90.5183	54.6305	225.791	172.357	328.782	272.891	351.283	216.943	395.848	393.67	245.899	294.96	261.568	709.001	438.625	1342.51	868.335	608.718	521.035	418.274	993.102	712.796	743.438	1226.45	916.825	346.144	557.703	0.28
32259_at	EZH1	enhancer of zeste homolog 1 (Drosophila)		3.57143	0	100	100	687.631	419.738	504.205	752.268	694.278	468.712	549.3	352.481	395.317	656.266	560.491	1029.7	494.419	610.703	400.037	772.379	568.291	1297.87	1270.58	411.199	2226.64	1110.97	3662.15	2123.68	2992.19	1150.91	3944.3	2169.14	3105.31	4222.62	3093.62	1044.2	2308.49	1146.5	0.28
1554161_at	SLC25A27	solute carrier family 25, member 27		3.44828	0	89.5	100	179.142	49.4806	45.878	50.7371	173.745	59.6911	99.4693	74.0863	74.5723	278.447	195.413	234.034	137.352	190.443	128.258	220.635	165.761	754.41	290.68	99.5212	732.923	336.706	550.792	1468.63	1005.61	413.859	912.641	394.566	747.123	1007.7	756.942	160.076	439.206	319.161	0.29
201010_s_at	TXNIP	thioredoxin interacting protein		3.44828	0	100	100	7455.56	10134.3	6446.92	11062.8	5515.14	14816.7	15813.1	15010.4	4256.23	4083.37	16689.6	9752.79	6191.81	17358.8	2412.51	2516.54	4309.72	18633.4	10757.2	25088.8	33309.4	36971.2	41744.2	37843.2	40893.6	31471.9	33842.7	26544	45193.9	48810.9	33697.3	23022	27254.2	21148.3	0.29
201041_s_at	DUSP1	dual specificity phosphatase 1		3.44828	0	100	100	3081.84	2993.29	18674.4	8812	2384.56	10296.7	3759.75	2834.96	10219.1	3263.42	5920.96	4445.54	8150.33	5538.09	6289.81	5980.56	24971.2	2535.59	3813.1	5122.68	11475.6	20987	43900.5	32507.2	20496.6	19417.9	18101.8	22335.8	11934.9	26734.9	42032	32621.9	26619.5	25737.3	0.29
201235_s_at	BTG2	BTG family, member 2		3.44828	0	84.2	100	293.016	173.877	277.658	297.688	385.809	1116.31	273.335	186.324	79.1538	218.569	442.449	260.447	336.553	308.812	215.028	149.02	406.402	289.144	294.513	182.432	434.349	709.524	3704.86	1253.59	638.436	474.111	452.874	563.052	466.002	609.244	4093.16	1557.5	617.422	420.207	0.29
202724_s_at	FOXO1A	forkhead box O1A (rhabdomyosarcoma)		3.44828	0	100	100	918.212	1727.76	1483.39	1341.13	667.106	1198.45	564.343	662.048	259.723	297.279	789.706	538.951	970.147	1185.45	478.656	504.847	1795.8	722.023	895.708	560.646	2138.33	1091.23	3450.6	2719.58	2719.32	2364.29	4025.29	1307.7	3786.31	4730.34	2879.25	7232.41	4866.42	2135.14	0.29
202766_s_at	FBN1	fibrillin 1		3.44828	0	100	100	888.659	1458.44	5978.47	1821.58	937.071	1679.66	914.496	1456.74	2743.73	404.261	989.021	272.074	474.515	473.7	842.287	636.551	525.257	4672.19	1525.31	12601	2391.88	2199.88	2833.49	4101.2	3522.54	6188.67	3262.7	2769.14	2762.91	3207.13	2855.37	8782.2	8419.92	12357	0.29
204083_s_at	TPM2	tropomyosin 2 (beta)		3.44828	0	100	100	697.089	1411.38	11047.6	4766.74	1458.62	2630.53	1356.76	736.546	15604.1	3313.31	713.6	647.936	1381.15	566.337	1097.47	3035.86	811.316	2064.36	2881.56	6839.6	4661.57	2309.86	12448.2	6750.85	9799.02	16954.4	10837.1	2535.55	8012.22	10018.6	12380.4	1019.53	32187.5	14547.7	0.29
205933_at	SETBP1	SET binding protein 1		3.44828	0	100	100	436.472	209.718	312.098	330.11	456.624	802.2	425.893	312.86	533.068	391.665	981.346	147.963	196.216	318.969	436.969	176.88	431.642	1446.14	182.385	575.033	1270.66	2976.35	2153.76	1572.47	1806.62	1436.31	1718.02	1329.77	1573.56	1749.99	1828.24	235.337	2352.41	936.272	0.29
207943_x_at	PLAGL1	pleiomorphic adenoma gene-like 1		3.44828	0	84.2	93.3	627.479	192.319	284.682	725.094	853.826	279.582	721.442	196.787	181.073	1337.23	823.094	90.0509	761.256	468.274	374.838	418.833	351.511	222.731	193.415	193.142	834.649	1347.16	1637.32	2463.12	1290.81	1633.39	1421.95	813.494	2908.75	2212.84	2185.65	3576.52	961.775	1238.5	0.29
209318_x_at	PLAGL1	pleiomorphic adenoma gene-like 1		3.44828	0	100	100	1963.64	205.544	828.07	1281.47	2626.29	538.79	1232.31	271.791	284.99	2793.21	1397.91	118.348	2644.01	524.503	770.61	1327.55	576.799	979.826	383.37	852.937	2846.88	4657.85	3869.11	3731.15	3702.71	3656.56	3886.52	1711.93	3439.86	4103.42	3819.63	11040.8	3034.78	3022.8	0.29
209485_s_at	OSBPL1A	oxysterol binding protein-like 1A		3.44828	0	94.7	100	257.851	215.866	359.838	765.921	680.893	527.362	625.622	462.736	968.839	441.747	501.722	491.875	106.501	387.281	436.043	524.223	216.458	415.184	745.047	1446.26	1191.79	1119.72	1320.73	1080.6	1337.68	4340.55	1466.94	1603.21	1651.38	1266.84	2196.68	540.104	1275.61	3387.03	0.29
212254_s_at	DST	dystonin		3.44828	0	100	100	1206.56	1214.22	1124.65	2294.45	3962.82	3929.6	960.336	1548.7	415.864	5268.89	1092.96	3314.97	2198.82	524.229	1327.45	1203.79	6351.43	1560.8	957.034	7595.03	3839.39	3357.13	3625.86	5941.45	7848.17	11868.8	5820.52	4409.82	5666.86	9310.56	10392	4324.16	10923.3	15818.9	0.29
212387_at	NA	NA		3.44828	0	100	100	444.384	664.997	2863.08	1243.58	1069.93	767.788	809.115	1410.25	4476.23	1594.96	869.558	451.308	1195.15	839.285	743.365	1357.49	506.376	3138.01	1269.6	4609.43	3888	2153.63	3805.48	4665.42	5397.13	5194.08	4901.82	5420.32	6475.18	5332.29	5313.18	3607.32	3304.42	5388.08	0.29
213425_at	WNT5A	wingless-type MMTV integration site family, member 5A		3.44828	0	100	100	1597.43	335.989	2649.01	1072.82	429.905	2426.58	1121.73	2061.16	108.796	1369.61	1889.58	795.706	2108.72	1231.05	913.397	649.687	1088.18	540.689	568.833	5281.76	3410.51	7669.03	2707.28	6172.62	5116.31	3684.44	3461.15	1401.11	2751.74	2868.6	3341.77	3941.1	3663.61	7419.87	0.29
213684_s_at	PDLIM5	PDZ and LIM domain 5		3.44828	0	94.7	93.3	501.535	101.661	150.529	178.598	39.6447	187.298	128.263	173.173	207.048	346.512	246.906	435.105	991.806	756.592	263.115	144.387	957.52	80.9759	209.039	352.769	654.101	87.2396	1436.23	1473.72	1813.64	1125.65	782.163	529.615	1427.07	2193.48	1447.46	327.956	2068.4	697.639	0.29
216109_at	THRAP2	thyroid hormone receptor associated protein 2		3.44828	0	78.9	100	223.933	125.657	22.0076	62.9062	102.273	149.27	249.546	67.1143	3.20333	263.3	395.749	471.062	307.747	39.2716	176.722	207.39	301.208	377.519	293.129	501.542	717.773	1402.8	812.986	841.753	722.782	590.517	729.538	629.699	793.994	961.646	490.968	398.964	412.67	553.499	0.29
218694_at	ARMCX1	armadillo repeat containing, X-linked 1		3.44828	0	100	100	150.75	4093.79	1015.75	906.041	966.618	2031.28	3474.32	2580.3	352.923	3030.68	2376.84	535.934	541.71	1276.58	834.28	2224.21	272.148	4391.71	171.644	3273.56	4611.81	4614.4	9216.36	4406.12	7997.01	4538.27	6239.91	2678.2	7218.95	9279.06	9628.07	3995.52	4326.63	3957.76	0.29
219291_at	DTWD1	DTW domain containing 1		3.44828	0	100	100	252.343	232.646	505.286	364.187	363.591	391.613	413.32	284.009	440.69	379.892	226.03	224.693	381.636	441.434	413.835	291.958	350.637	374.064	272.961	823.168	1391.46	880.122	1453.3	1553.78	1473.81	832.043	1278.17	913.59	1405.05	1926.77	2009.66	259.433	632.861	1107.72	0.29
222846_at	RAB8B	RAB8B, member RAS oncogene family		3.44828	0	94.7	100	108.507	46.9766	307.656	216.835	234.722	176.576	267.962	144.962	207.34	105.497	170.597	148.205	131.219	297.66	67.528	115.224	106.809	189.819	480.881	1267.25	1011.61	225.513	637.394	727.95	551.711	544.889	266.979	319.049	431.968	458.534	480.069	1307.93	486.111	987.78	0.29
226142_at	GLIPR1	GLI pathogenesis-related 1 (glioma)		3.44828	0	94.7	100	126.647	199.896	1207.91	884.051	143.801	536.9	491.63	566.386	398.817	561.643	514.989	419.045	263.875	270.707	638.922	424.228	296.326	114.331	275.984	1927.1	1231.78	1684.94	762.508	831.643	1373.33	1445.72	1368.92	580.815	921.738	1375.49	1077.14	2392.34	1517.12	3859.3	0.29
226338_at	TMEM55A	transmembrane protein 55A		3.44828	0	89.5	100	65.5172	240.615	306.369	365.054	153.558	323.78	534.216	472.865	460.376	340.722	200.077	370.653	96.6225	136.084	305.321	301.685	77.8582	329.679	150.5	278.462	1089.99	319.409	1199.17	679.279	1113.73	929.301	1182.84	955.556	1138.41	1427.59	1992.08	235.835	730.619	737.849	0.29
226677_at	ZNF521	zinc finger protein 521		3.44828	0	100	100	51.0372	47.043	266.328	424.566	838.54	128.165	178.547	85.8355	259.127	50.4003	1453.96	360.159	107.439	59.1319	175.713	82.8914	64.493	764.869	458.43	354.23	594.585	866.284	1016.69	740.196	1076.52	963.353	1438.22	212.572	1525.36	1856.37	1565.27	971.89	1726.92	1263.87	0.29
227176_at	SLC2A13	solute carrier family 2 (facilitated glucose transporter), member 13		3.44828	0	100	100	283.208	458.672	605.29	787.613	334.989	256.973	388.421	266.891	220.52	395.757	606.614	438.119	460.839	288.959	253.448	244.369	169.32	124.527	445.924	850.065	790.127	1706.2	1011.32	883.013	1646.45	1546.23	1036.02	1637.25	1071.67	1123.4	1657.71	677.313	1691.43	1854.54	0.29
228465_at	LOC646848	NA		3.44828	0	100	100	504.09	163.841	94.1431	140.077	573.736	115.967	127.978	91.3523	110.98	390.529	233.646	226.938	259.757	292.206	233.47	425.671	200.595	1058.54	628.011	269.191	1158.78	325.853	720.907	1836.84	1741.83	874.934	1819.49	1017.53	1211.92	2129.54	835.628	204.591	1421.1	517.125	0.29
230713_at	ZCCHC11	zinc finger, CCHC domain containing 11		3.44828	0	100	100	502.121	234.896	138.984	155.816	364.948	253.724	222.9	148.529	204.847	580.345	400.714	270.838	418.628	543.69	302.531	588.468	469.425	347.48	587.104	677.165	1293.06	1371.91	2024.03	1781.05	1441.8	1328.03	1145.07	1058.3	1330.6	1444.11	1126.76	673.36	512.154	881.11	0.29
235183_at	NA	NA		3.44828	0	84.2	93.3	79.0876	238.207	189.376	275.33	151.927	104.629	444.401	84.4304	4.20356	220.486	341.717	6.25422	151.242	54.0694	388.209	85.9997	31.5714	35.9072	77.9799	47.3385	264.8	270.844	356.082	374.749	731.069	476.326	515.378	524.946	570.654	823.571	998.723	189.342	1457.15	594.92	0.29
235264_at	NA	NA		3.44828	0	100	100	139.152	284.31	221.191	452.177	136.127	315.087	677.667	217.123	232.917	326.88	196.697	390.777	206.69	441.15	231.821	177.697	235.419	388.713	317.599	789.483	944.357	639.128	1004.12	760.681	1205.34	760.293	1418.75	1051.02	1294.28	1627.48	1495.12	413.994	1206.41	857.747	0.29
235392_at	IRS1	insulin receptor substrate 1		3.44828	0	78.9	100	88.4433	49.5919	108.449	170.096	232.515	323.785	257.738	181.193	125.223	370.266	282.929	767.87	228.485	157.29	137.649	897.024	350.12	97.6104	604.541	364.979	817.272	318.048	1878.96	1924.5	996.394	877.892	606.309	784.856	849.45	1200.44	1604.8	1107.45	578.184	782.565	0.29
236796_at	BACH2	BTB and CNC homology 1, basic leucine zipper transcription factor 2		3.44828	0	84.2	100	133.495	73.2473	45.2961	87.3964	170.682	84.2835	98.4173	55.6618	70.2463	195.671	148.832	33.1823	134.549	108.379	178.249	146.937	152.566	1746.49	184.588	88.9649	384.321	571.974	922.175	819.971	750.805	322.728	887.681	233.82	1330.63	1140.27	912.165	1218.84	530.263	218.012	0.29
238447_at	RBMS3	RNA binding motif, single stranded interacting protein		3.44828	0	100	100	158.681	1195.93	435.906	605.206	413.384	282.079	365.345	347.316	420.179	220.671	390.347	205.674	332.33	167.249	623.738	250.473	290.815	486.962	170.651	834.415	864.176	735.179	1026.77	1247.45	1619.99	1203.25	1669.95	1305.8	1493.95	2717.75	2257	712.524	1176.42	1105.5	0.29
239847_at	NA	NA		3.44828	0	78.9	100	101.464	72.3034	81.8307	180.64	60.3313	47.0405	58.7063	152.234	343.725	169.373	175.524	345.3	167.369	55.458	64.3261	109.128	1.44987	182.034	94.7786	64.3442	389.824	619.213	366.648	658.744	813.236	289.535	634.215	183.848	487.24	718.558	676.083	109.296	442.995	205.655	0.29
240271_at	MTMR3	myotubularin related protein 3		3.44828	0	94.7	100	191.996	63.3011	63.0366	130.861	132.784	40.0195	45.2398	23.5722	103.252	72.7695	57.3537	449.475	362.206	318.713	220.174	312.785	384.302	62.4807	517.174	390.967	609.963	884.117	584.722	658.786	776.519	545.679	859.808	594.545	814.729	615.163	665.355	1031.44	236.382	409.427	0.29
240458_at	ITPR2	inositol 1,4,5-triphosphate receptor, type 2		3.44828	0	89.5	100	595.788	296.796	307.55	165.221	189.494	88.9691	119.067	86.5183	136.317	138.701	300.077	192.256	179.407	219.803	1662.32	515.378	355.409	17.4912	465.512	607.541	944.331	854.979	1833.16	1267.13	1783.36	842.473	1613.5	580.382	1518.22	1011.81	705.557	560.659	696.986	1603.8	0.29
1558117_s_at	USP31	ubiquitin specific peptidase 31		3.33333	0	78.9	100	168.729	174.814	169.85	123.385	256.289	91.8093	126.405	140.489	197.878	253.81	107.234	212.521	216.202	142.026	431.52	533.051	201.878	211.154	395.692	159.666	396.569	981	877.947	1013.38	719.735	773.538	863.197	424.833	1046.02	662.758	1400.14	387.091	353.978	871.367	0.3
1558733_at	ZBTB38	zinc finger and BTB domain containing 38		3.33333	0	78.9	93.3	134.931	124.339	176.492	418.652	128.581	373.827	308.937	87.5586	98.1856	108.819	493.584	889.524	696.07	469.762	299.122	556.627	397.839	308.231	692.821	1316.66	1270.5	1215.54	193.973	819.584	804.547	3113.34	744.534	1017.29	1435.44	508.808	1198.59	1742.27	390.492	2266.01	0.3
1560296_at	DST	dystonin		3.33333	0	94.7	100	772.438	143.783	111.72	353.658	456.259	477.494	148.899	121.317	167.758	968.417	388.739	615.942	827.417	187.443	1211.37	431.218	1515.92	315.549	478.617	1167.65	1040.12	956.763	1361.17	1048.53	1423.23	2528.61	1252.19	1476.02	2051.03	2843.62	2324.65	1186.27	2335.87	2522.95	0.3
1570165_at	CHST11	carbohydrate (chondroitin 4) sulfotransferase 11		3.33333	0	94.7	93.3	73.1336	79.0311	101.461	76.1097	54.0194	64.4398	40.9177	37.1185	96.7631	109.06	176.414	202.236	382.087	83.1843	132.514	366.343	76.7199	114.653	114.058	42.7787	261.959	644.753	522.885	281.443	231.41	634.13	213.124	172.347	372.199	373.961	394.189	632.611	275.316	1298.89	0.3
200685_at	SFRS11	splicing factor, arginine/serine-rich 11		3.33333	0	100	100	2005.65	283.856	545.376	678.365	1059.15	918.309	872.991	1571.67	737.579	936.998	950.95	1385.86	859.429	1013.11	974.346	469.975	662.815	232.834	1342.59	1173.2	3489.67	3857.57	2308.28	3537.6	4193.42	1916.85	3768.25	2576.94	3917.7	5706.8	3600.81	1200.99	2750.56	1871.01	0.3
201473_at	JUNB	jun B proto-oncogene		3.33333	0	100	100	729.696	333.682	1188.81	1240.27	431.856	1661.04	547.755	734.001	930.303	331.055	1006.29	708.798	2078.51	372.059	1882.62	2080.62	1832.38	228.468	464.137	1136.13	643.23	1810.46	13247.8	2443.41	1891.97	1057.59	1672.64	1306.84	952.061	1434.6	15041.2	5497.2	977.197	910.493	0.3
203065_s_at	CAV1	caveolin 1, caveolae protein, 22kDa		3.33333	0	100	100	391.31	413.171	1781.77	681.151	539.375	596.659	896.541	715.849	364.555	233.485	1441.21	167.784	743.951	429.143	366.822	618.199	1354.51	246.79	203.573	1895.4	1159.01	2192.32	2182.67	1169.82	1789.11	2989.36	1051.26	1694.16	1583.35	2500.24	3208.34	1240.96	4319.7	3422.89	0.3
204114_at	NID2	nidogen 2 (osteonidogen)		3.33333	0.01	89.5	100	364.511	998.741	3405.97	1194.01	513.974	649.356	729.411	579.425	440.138	71.4073	300.573	122.224	547.517	161.347	534.837	658.368	307.989	242.125	223.329	1133.09	490.043	563.407	1099.61	423.818	738.36	1042.89	1157.19	499.459	868.784	1314.65	1050.61	19309.1	1155.11	1136.83	0.3
204364_s_at	REEP1	receptor accessory protein 1		3.33333	0	94.7	100	41.2702	40.9419	75.0551	430.608	401.201	532.847	132.486	80.5372	159.409	511.689	103.784	545.091	261.476	799.84	251	96.5751	345.175	200.421	576.545	429.728	459.854	777.446	482.055	807.793	838.268	1554.26	610.296	599.072	942.897	614.969	1520.89	262.99	3215.97	1766.29	0.3
204622_x_at	NR4A2	nuclear receptor subfamily 4, group A, member 2		3.33333	0.04	100	100	395.704	251.887	1281.83	498.822	206.593	686.9	657.508	565.898	2560.6	401.406	320.73	1604.59	446.972	978.37	338.445	361.848	2366.9	80.8502	366.878	283.556	281.904	338.691	7291.89	1680.74	1134.98	664.659	533.369	2589.17	433.161	759.562	15488.8	4598.98	337.324	1130.04	0.3
205259_at	NR3C2	nuclear receptor subfamily 3, group C, member 2		3.33333	0	84.2	86.7	26.7613	338.705	93.6812	656.093	315.169	251.886	255.688	281.796	71.1018	749.736	127.647	478.255	123.04	713.547	105.558	68.028	235.188	1628.74	212.3	113.65	1323.09	441.521	2040.74	1318.89	2115.9	485.117	2364.82	1308.9	1574.46	1967.4	1687.41	71.5911	721.692	325.789	0.3
205862_at	GREB1	NA		3.33333	0	100	100	432.741	201.668	222.209	312.016	711.03	775.55	1739.68	820.604	130.134	807.003	1045.9	102.426	192.995	2533.9	349.028	158.956	798.165	80.9932	198.643	1068.74	2017.08	947.218	2363.18	2751.38	2103.4	2611.5	493.998	1400.17	1790.4	3233.12	1986.46	1781.43	2103.83	4198.31	0.3
208158_s_at	OSBPL1A	oxysterol binding protein-like 1A		3.33333	0	100	100	366.101	620.272	450.057	1789.65	983.689	1050.04	1769.35	930.738	1516.02	1010.59	1200.52	805.315	246.758	488.921	855.005	818.757	543.66	593.092	741.263	1939.01	2254.41	1929.36	3820.92	2610.46	3179.11	4412.43	1972.17	2405.55	2492.79	4304.24	3974.18	1078.62	2659.21	4983.12	0.3
209185_s_at	IRS2	insulin receptor substrate 2		3.33333	0	94.7	100	1254.91	825.601	3159.79	1484.92	1781.61	535.193	1490.87	415.013	689.807	354.104	1037.27	1815.65	109.689	671.911	1729.16	3542.71	1243.85	4069.12	4767.09	648.347	2909.67	4073.19	8865.14	4992.06	6478.71	1794.94	9390.38	1750.22	6882.19	9159.92	7354.67	9319.54	6186.18	1305.76	0.3
212188_at	KCTD12	potassium channel tetramerisation domain containing 12		3.33333	0	100	100	332.934	1804.47	1857.38	2590.03	1149.24	1288.87	896.35	329.49	811.237	972.694	893.189	472.228	782.179	713.76	1339.93	4089.55	310.289	975.705	1786.75	1530.02	4321.72	7281.28	3150.76	4607.65	3156.14	5780.89	4271.77	3355.85	4210.97	3443.64	6598.05	2867.03	3784.67	3690.01	0.3
213010_at	PRKCDBP	protein kinase C, delta binding protein		3.33333	0	78.9	100	228.71	253.28	767.15	573.164	388.69	398.626	418.206	355.69	232.002	120.482	360.266	102.793	663.143	143.955	719.916	451.273	346.603	101.073	190.925	2918.01	654.62	852.317	860.265	577.928	801.136	899.958	1067.23	1158.57	1050.13	1178.35	898.748	1318.15	2390.61	1414.04	0.3
216215_s_at	RPL41	ribosomal protein L41		3.33333	0	100	100	1050.13	532.854	2261.72	1688.18	1694.58	1569.82	634.136	1130.18	4490.67	1206.36	1071.94	1316.97	1149.55	769.994	1419.65	565.462	1370.06	2177.24	1090.49	2592.03	3865.73	5424.39	6340.49	4883.4	5184.39	4997.94	5615.26	3246.82	4875.48	5597.64	5210.43	2955.64	4693.35	6098.47	0.3
219315_s_at	C16orf30	chromosome 16 open reading frame 30		3.33333	0	100	100	374.23	441.067	1283.64	906.612	403.442	634.745	526.742	341.716	299.5	210.189	362.019	232.75	506.205	195.661	477.331	395.217	258.304	1402.19	289.334	2721.19	1191.24	427.548	1977.31	1526.12	1834.99	1042.89	1540.46	1985.2	1398.96	1534.99	1427.29	3317.08	1894.3	967.895	0.3
221213_s_at	SUHW4	suppressor of hairy wing homolog 4 (Drosophila)		3.33333	0	100	100	353.659	134.821	364.454	369.709	421.208	444.041	710.226	366.534	209.946	844.543	286.857	376.632	372.954	883.126	696.835	246.111	293.747	694.678	476.81	577.945	1515.54	318.032	1443.81	2122.33	1840.19	1065.28	2098.37	1615.28	2254.84	2724.87	1900.9	512.262	1514.19	1280.56	0.3
222450_at	TMEPAI	transmembrane, prostate androgen induced RNA		3.33333	0	89.5	100	567.306	371.439	2855.29	2986.82	856.132	2628.78	1344.15	1641.54	735.309	364.733	1170.4	3119.72	1121.36	840.405	1563.73	736.39	905.021	272.404	1848.02	8754.17	2032.56	2936.89	3141.58	2693.9	2681.33	5750.93	2302.07	5243.95	1944.35	2228.5	4827.79	4514.47	5313.14	13518.4	0.3
223235_s_at	SMOC2	SPARC related modular calcium binding 2		3.33333	0	100	100	869.099	2384.37	17898.4	1619.19	392.014	1627.96	1380.52	1554.44	95.9579	195.553	295.147	734.091	3367	343.159	850.249	227.697	1642.01	307.363	1700.29	4122.84	3413.86	9857.1	7088.91	5989.35	6948.55	10677.5	8443.76	2635.63	3506.41	4442.98	8855.87	558.845	13704.5	8230.32	0.3
223604_at	GARNL3	GTPase activating Rap/RanGAP domain-like 3		3.33333	0	84.2	100	185.347	290.513	131.433	213.991	371.061	147.264	263.522	162.082	203.435	440.896	151.531	297.179	208.792	94.2762	331.611	272.046	154.61	497.305	265.681	395.736	713.75	968.772	1049.96	934.555	1034.86	740.605	1298.37	727.838	789.454	979.215	908.067	247.269	1002.14	715.973	0.3
224997_x_at	H19	H19, imprinted maternally expressed untranslated mRNA		3.33333	0	100	100	202.508	254.977	385.71	316.546	176.386	1248.88	289.077	2550.02	621.49	180.335	453.158	505.036	699.472	234.824	349.148	4127.88	504.19	212.897	419.417	2674.89	1606.91	2413.18	3008.22	1844.27	1651.85	1883.38	2312.02	1922.55	1992.95	1407.02	1753.89	4883.55	3202.47	3148.11	0.3
225442_at	NA	NA		3.33333	0	100	100	638.505	515.932	1913.02	1071.43	661.418	789.179	619.386	658.102	1196.72	1637.76	476.735	285.806	818.468	361.564	656.844	2310.42	373.026	1839.6	282.67	4016.58	1345.53	2488.26	1953.06	1863.13	2791.73	3751.73	4185.56	2552.35	2703.36	3477.1	3423.03	966.024	5298.52	4159.96	0.3
226192_at	NA	NA		3.33333	0	89.5	100	1719.3	1537.74	62.1841	992.366	467.091	345.032	1904.87	1459.11	110.775	861.301	724.064	60.1421	1409.95	2742.21	432.094	97.6229	630.608	126.256	174.799	2481.61	1554.17	3859.96	4218.05	2351.88	2631.83	2956.53	3237.96	2670.65	2341.7	3236.23	4189.91	527.241	2663.24	2804.57	0.3
226680_at	C10orf89	chromosome 10 open reading frame 89		3.33333	0	100	100	349.5	178.238	252.154	410.885	390.023	308.582	616.74	308.326	269.774	529.253	240.532	603.087	341.573	605.9	361.014	277.309	307.904	388.512	415.327	445.465	1503.8	801.043	1297.76	1449.02	1800.81	734.627	2022.33	953.771	1755.74	2215.43	1839.91	460.919	842.909	643.09	0.3
226713_at	CCDC50	coiled-coil domain containing 50		3.33333	0	100	100	702.693	138.393	449.546	500.791	350.933	338.272	382.546	470.989	734.426	184.806	343.502	922.142	438.507	393.458	268.39	308.574	318.227	893.676	945.456	1072.03	1399.86	1484.72	1742.32	1910.88	1798.05	1070.22	1854.75	691.192	1671.62	2117.11	1775.86	1002.63	2682.76	1382.61	0.3
227074_at	LOC646848	NA		3.33333	0	94.7	100	1632.79	339.059	300.094	267.913	2158.58	243.891	518.318	98.3941	285.179	1147.69	860.29	804.878	569.061	565.844	1017.07	1942.67	581.866	3195.08	2416.42	867.551	2851.36	6753.44	1745.4	5401.53	4788.31	3409.71	3800.63	4133.63	2928.83	4360.85	2515.05	896.841	3382.15	1657.86	0.3
227771_at	LIFR	leukemia inhibitory factor receptor alpha		3.33333	0	89.5	100	188.618	328.125	225.954	122.47	670.435	141.589	161.534	76.2547	43.79	213.111	125.902	374.066	206.172	302.434	141.989	246.776	105.366	675.961	211.542	350.785	1030.86	508.099	1144.83	780.966	905.252	903.118	428.692	691.28	642.713	1595.51	1347.58	266.55	803.212	538.664	0.3
228702_at	FLJ43663	NA		3.33333	0	89.5	100	236.91	262.72	117.364	234.533	117.517	122.158	238.72	563.659	150.047	306.556	223.262	682.25	181.673	491.541	992.345	796.352	530.761	203.509	541.771	122.679	1123.59	855.377	987.392	988.154	1341.25	714.626	2193.49	978.463	1820.23	2133.88	1171.19	1651.36	1815.1	435.457	0.3
229317_at	KPNA5	karyopherin alpha 5 (importin alpha 6)		3.33333	0	100	100	306.238	176.215	261.601	348.755	599.377	332.182	570.766	161.862	595.607	801.161	250.386	148.812	326.971	811.02	459.243	530.129	327.755	941.159	575.719	521.761	1546.8	1579.62	1624.67	1408.8	1927.1	751.977	2087.3	1392.39	2275.96	2731.6	2378.51	438.923	785.788	631.524	0.3
229797_at	MCOLN3	mucolipin 3		3.33333	0	89.5	93.3	997.547	233.437	66.3491	619.269	403.705	66.1486	63.7432	226.293	398.059	374.694	1332.77	592.406	472.75	30.3524	195.847	2401.26	101.162	91.3198	547.879	888.617	1192.12	190.517	1081.65	1536.8	2156.64	1823.64	2731.49	1555	2099.96	2186.62	2485.58	531.902	1399.71	2290.56	0.3
232144_at	PBX1	pre-B-cell leukemia transcription factor 1		3.33333	0	100	100	894.246	229.67	107.58	72.9306	194.812	176.164	142.954	56.4888	100.819	1439.03	240.227	1365.29	271.632	1126.34	564.847	611.046	264.771	1841.48	477.431	560.039	1316.29	312.447	3311.65	2123.81	2015.77	1897.88	2384.29	1334.02	1871.82	2933.06	2499.14	728.478	1926.6	1467.06	0.3
233273_at	PBX1	pre-B-cell leukemia transcription factor 1		3.33333	0	78.9	100	245.337	111.709	29.7345	100.888	182.836	65.1472	47.7567	45.6574	137.819	262.616	78.1585	318.213	149.895	491.29	269.67	294.674	258.432	637.664	324.452	233.721	714.951	387.373	345.312	502.125	620.11	1128.18	1334.96	649.382	974.686	1007.55	991.116	457.324	414.544	929.261	0.3
235879_at	MBNL1	muscleblind-like (Drosophila)		3.33333	0	100	100	673.283	507.326	271.497	562.72	470.483	281.36	578.939	935.661	239.723	1680.16	748.317	1411.57	1711.13	1157.81	1962.06	3262.78	1682.13	606.224	1226.31	2275.15	2807.53	830.337	2992.15	3315.47	4558.33	3423.19	2951.34	4683.36	4301.09	4861.37	4722.14	1857.97	5401.34	3048.61	0.3
238875_at	ZC3H6	zinc finger CCCH-type containing 6		3.33333	0	94.7	100	561.776	191.433	121.362	159.941	416.743	180.431	434.72	174.94	95.2961	761.065	266.967	677.14	435.04	750.337	351.361	559.514	305.943	893.669	623.107	408.663	1466.54	1646.79	1384.49	1851.48	2182.77	894.416	1824.36	1674.64	2117.56	2474.38	730.498	408.556	1081.74	655.447	0.3
238883_at	THRAP2	thyroid hormone receptor associated protein 2		3.33333	0	100	100	1361.57	405.673	96.7396	104.519	275.043	370.265	476.819	182.39	135.125	1007.52	741.645	1370.32	1100.06	229.728	896.598	1288.47	1257.67	1362.74	1427.43	2875.61	1972.23	5391.37	2688.86	2852.41	2556.85	1893.26	2168.91	1724.47	2342.43	2780.78	1846.7	1985.48	3044.97	1532.69	0.3
242172_at	MEIS1	Meis1, myeloid ecotropic viral integration site 1 homolog (mouse)		3.33333	0	94.7	100	836.066	313.288	66.4543	439.097	1033.49	185.99	951.628	154.029	274.389	698.963	261.237	819.125	2254.57	498.319	353.206	3753.26	961.975	90.069	1298.66	1792.34	1916.08	2989.39	3347.42	3864.27	3243.07	1749.89	2885.27	2239.15	3094.27	3627.34	1957.6	1576.15	3052.45	2302.21	0.3
244433_at	NA	NA		3.33333	0	100	100	241.537	201.157	84.6675	131.9	224.143	146.451	341.264	218.628	69.6333	399.011	280.683	439.206	485.378	609.1	410.038	335.9	435.817	626.367	682.397	727.016	1164.31	1558.56	1082.58	1781.74	1444.12	567.76	920.921	926.062	1112.92	1428.98	1009.7	1019.5	1348.85	727.999	0.3
1555229_a_at	C1S	complement component 1, s subcomponent		3.22581	0	89.5	100	297	159.702	2056.3	2510.39	222.985	1027.45	475.199	1230.67	175.683	84.6549	627.969	183.111	643.676	110.122	38.0912	272.877	153.825	41.3614	234.296	1805.73	2016.61	5864.74	1437.54	1800.9	1049.06	1197.52	1101.95	753.502	895.349	708.15	721.529	2747.53	2398.62	2737.25	0.31
1556595_at	WWOX	WW domain containing oxidoreductase		3.22581	0	89.5	100	201.918	330.012	63.08	139.573	132.884	30.8008	105.939	38.7246	95.0178	257.988	77.6814	169.954	307.76	272.586	669.837	182.801	248.324	653.926	362.906	306.254	673.21	1059.7	1199.65	1217.81	650.243	741.246	537.717	483.207	999.337	896.94	665.036	602.275	541.985	516.882	0.31
1557049_at	LOC149478	NA		3.22581	0	78.9	100	113.301	109.371	131.082	91.626	231.168	75.4276	163.512	306.12	54.6752	89.8314	135.299	36.874	144.218	43.8005	354.274	177.203	321.58	148.234	137.537	264.207	254.597	702.578	517.384	402.377	471.404	536.263	507.235	404.355	361.926	475.473	465.577	767.757	541.293	675.18	0.31
1557293_at	LOC440993	NA		3.22581	0	78.9	100	140.659	172.629	57.8068	224.68	146.422	304.241	652.956	150.283	143.919	541.498	229.792	530.504	567.431	585.23	210.004	1128.85	1184.98	190.771	844.354	273.099	1425.14	451.73	1520.31	2343.11	936.918	635.993	2319.13	2097.92	1604.55	3107.04	1170.68	775.947	1386.59	468.17	0.31
1558996_at	FOXP1	forkhead box P1		3.22581	0	78.9	100	229.895	110.529	43.7358	69.5738	41.6792	56.3638	111.907	60.6567	67.8455	239.651	21.3876	315.489	158.768	200.874	140.642	78.9671	144.42	319.371	165.229	94.1843	286.921	293.863	545.923	586.748	542.128	364.217	449.993	234.343	505.231	651.734	416.313	764.548	505.137	227.329	0.31
1565743_at	PFAAP5	NA		3.22581	0	89.5	100	99.1324	206.275	79.9131	23.8087	106.635	205.034	217.594	83.0248	31.8699	296.823	133.463	469.971	351.197	406.336	87.6109	378.705	365.758	231.412	545.17	390.245	444.555	360.355	526.854	880.965	976.852	616.41	1352.79	806.438	1467.45	1811.97	565.022	210.99	298.685	378.008	0.31
1570151_at	CUTL1	cut-like 1, CCAAT displacement protein (Drosophila)		3.22581	0	78.9	100	153.172	129.054	48.7621	104.625	119.097	98.2447	64.7895	24.4827	190.199	265.19	136.329	271.955	203.052	147.867	201.172	171.849	154.241	169.317	184.007	180.95	304.624	542.566	693.532	407.951	374.425	752.04	471.859	250.18	607.598	458.126	539.664	680.46	395.099	478.338	0.31
200911_s_at	TACC1	transforming, acidic coiled-coil containing protein 1		3.22581	0	100	100	2497.58	4057.72	3869.37	3566.55	2125.1	1823.71	5725.65	1875.91	2183.93	1670.21	2585.06	1395.15	1807.43	849.948	1479.82	2620.16	1705.44	592.671	3432.79	2595.67	4228.16	9789.24	7321.84	5626.82	9263.42	10722.9	8341.94	6477.81	9020.44	11584	10222	4066.14	10553.5	8286.39	0.31
201616_s_at	CALD1	caldesmon 1		3.22581	0	100	100	880.115	353.554	3365.96	1856.39	844.199	1707.93	2100.7	1107.8	1224.41	1383.95	605.809	1002.3	2478.17	1006.79	1213.34	1684.75	982.893	1001.83	1234.89	2577.9	3068.31	1019.75	1327	4657.17	4672.27	5472.68	4279.97	1885.54	4855.65	4528.74	5226.72	7950.23	7546	6964.28	0.31
201617_x_at	CALD1	caldesmon 1		3.22581	0	100	100	624.669	402.943	4279.94	3841.31	1062.87	2833.03	5261.91	1138.12	1207.75	1802.18	993.87	940.501	2341.23	1046.51	682.652	932.737	1303.89	369.039	831.741	1537.54	4123.26	1792.15	2648.37	6880.41	5767.54	5229.25	6211.82	2237.93	5339.01	9394.63	8610.63	6935.5	7631.32	6157.12	0.31
202259_s_at	PFAAP5	NA		3.22581	0	100	100	825.061	608.875	195.547	1521.39	629.779	503.492	522.024	890.724	540.814	682.562	450.514	812.737	739.294	975.367	774.747	316.5	1045.23	1692.64	697.485	1530.94	2717.38	864.872	2211.63	3896.66	3073.9	2384.03	2788.99	1534.99	3425.96	5156.41	2497.13	558.618	2074.27	2014.32	0.31
202920_at	ANK2	ankyrin 2, neuronal		3.22581	0	100	100	94.1617	1194.69	292.311	279.21	1299.33	3452.37	779.689	82.1651	222.104	334.416	419.654	73.6175	299.566	718.573	413.751	197.322	652.371	265.004	127.082	5434.24	875.959	1790.39	1182.78	847.346	1936.69	1828.66	1499.76	1251.74	1466.89	1680.05	1870.82	109.671	2992.54	3460.33	0.31
204235_s_at	GULP1	GULP, engulfment adaptor PTB domain containing 1		3.22581	0	100	100	3730.49	3250.34	447.359	1718.52	805.463	859.407	2645.13	482.744	273.044	1716.77	1054.35	1692.74	1391.2	1937.69	699.79	1382.19	1404.44	816.839	385.809	4053.81	4043.53	3563.28	3726.5	4422.16	6203.63	3055.73	5178.26	1798.09	5234.22	6849.1	8024.44	1990.95	6371.13	2680.38	0.31
204472_at	GEM	GTP binding protein overexpressed in skeletal muscle		3.22581	0	100	100	586.963	887.058	6026.94	2829.03	589.361	1156.59	1312.81	778.018	1659.54	560.226	1122.27	476.708	1119.62	401.963	1661.1	1030.49	3201.57	100.662	329.558	799.588	894.398	535.845	4844.95	5287.21	1758.97	3269.34	2323.6	1878.53	1482.13	1650.03	19268.7	9784.82	8900.93	2963.12	0.31
207173_x_at	CDH11	cadherin 11, type 2, OB-cadherin (osteoblast)		3.22581	0	100	100	2557.38	3963.24	10315.9	4181.91	1615.23	3072.99	2656.94	2100.31	2273.36	349.457	1935.5	923.918	2782.63	1183.71	5403.96	1387.97	1442.56	1790.74	1792.41	16151.8	8223.31	14659.6	4147.89	6954.58	6637.65	13156.2	3803.73	5549.62	4160.22	3778.74	6367.11	9488.83	10806	18061.9	0.31
209047_at	AQP1	aquaporin 1 (Colton blood group)		3.22581	0	100	100	284.505	222.118	357.723	2091.73	490.304	973.442	1172.84	416.358	376.345	747.078	446.819	583.444	450.771	310.025	377.065	418.901	343.991	206.985	344.324	844.056	1199.34	213.348	3615.31	1766.02	1602.87	1548.31	687.765	1100.1	1172	4214.99	2897.28	1363.32	3365.68	1738.56	0.31
212646_at	RAFTLIN	NA		3.22581	0	100	100	596.498	1716.97	2572.84	1633.79	584.336	919.426	1614.91	748.983	640.438	278.985	1159.97	252.507	1091.98	295.489	1004.25	1159	589.196	643.23	713.545	3509.62	1717.71	2119	2944.22	2112.27	2667.72	3258.67	2739.94	1160.36	2900.64	2532.2	2599.93	5735.53	5436.09	4333.41	0.31
213428_s_at	COL6A1	collagen, type VI, alpha 1		3.22581	0	100	100	1262.6	4862.33	7469.86	3554.79	3670.39	2988.02	6235.47	3857.6	5387.99	1498.19	4440.42	1226.74	3524.58	496.711	6307.52	5595.25	1760	1538.87	1636.93	12502.4	7721.76	631.15	15032.3	7899.69	11878.3	14896.1	12595.5	11677.7	10524.5	15823.4	12341.4	2933.63	20100.7	15866.1	0.31
214279_s_at	NDRG2	NDRG family member 2		3.22581	0	89.5	100	366.022	145.148	149.426	655.637	442.507	1151.63	967.466	163.217	171.802	280.563	491.716	911.315	339.725	1235.24	37.1631	118.329	303.427	1303.04	216.675	1104.76	2920.73	3925.19	1606.51	1837.36	1468.47	929.458	1858.18	1440.99	1814.09	1747.79	1650.47	170.633	932.037	776.812	0.31
215743_at	NMT2	N-myristoyltransferase 2		3.22581	0	84.2	100	80.0782	214.222	78.4768	114.214	123.259	29.5369	79.5065	44.7993	73.3098	182.181	187.127	146.214	162.308	89.4997	211.434	221.953	73.6183	153.536	264	164.56	427.151	521.931	733.08	535.751	561.268	430.144	535.212	251.49	389.139	604.004	495.298	273.875	170.794	324.298	0.31
222368_at	LOC389634	NA		3.22581	0	89.5	93.3	1116.3	169.039	140.565	400.301	466.559	698.941	354.653	143.215	319.715	392.289	335.995	538.959	763.554	999.661	770.534	460.374	438.871	2787.55	1296.76	977.563	2123.37	462.476	1400.7	1750.28	2138.49	2059.4	2952.85	8601.29	2993.14	2496.17	1703.97	1030.9	596.774	1255.05	0.31
225956_at	LOC153222	NA		3.22581	0	100	100	640.404	372.541	895.511	1166.57	797.664	940.487	1048.25	986.681	589.634	784.246	613.165	1707.51	820.435	1205.48	1505.34	1434.75	716.023	1516.75	815.72	976.873	2671.83	2778.98	3790.51	3083.07	4048.03	1621.92	4003.84	2133.9	4950.16	6037.12	4676.71	2043.97	2409.06	1446.53	0.31
227376_at	NA	NA		3.22581	0	94.7	100	164.458	262.73	448.847	382.451	770.191	227.097	172.406	277.069	1900.64	261.802	158.06	446.664	244.751	109.838	146.732	412.774	240.384	1237.69	264.159	567.438	594.284	608.519	2008.42	927.122	1342.53	1636.94	2227.82	606.902	1763.23	2824.56	1726.25	518.32	1933.14	1372.23	0.31
228010_at	PPP2R2C	protein phosphatase 2 (formerly 2A), regulatory subunit B (PR 52), gamma isoform		3.22581	0	94.7	100	215.387	2939.34	177.658	764.894	587.381	276.923	1944.76	3459.74	155.675	198.008	163.402	767.955	184.89	133.573	91.4859	671.643	153.988	91.0506	1484.65	4059.48	2065	5088.37	2236.62	1587.79	1406.27	5361.17	1233.69	3376.12	1700.69	1493.38	2485.99	156.623	829.503	3843.68	0.31
228693_at	CCDC50	coiled-coil domain containing 50		3.22581	0	89.5	100	254.962	96.2332	115.859	273.585	259.033	161.287	169.049	141.714	199.974	175.764	227.639	745.142	510.201	309.76	214.783	366.1	174.91	606.197	507.83	580.539	733.658	1502.63	558.605	893.278	944.408	1168.11	855.654	845.92	1439.12	866.047	1095.5	797.957	902.031	987.694	0.31
235956_at	KIAA1377	KIAA1377		3.22581	0	89.5	100	98.2625	175.101	107.852	532.715	256.875	521.045	78.2457	419.219	395.052	197.636	171.655	72.7079	291.047	685.73	205.491	147.307	280.383	803.764	383.124	381.765	542.183	355.093	589.355	729.434	1021.73	556.91	1492.04	3507.57	999.149	1300.28	792.876	490.505	1349.95	561.978	0.31
238560_at	CALCOCO2	calcium binding and coiled-coil domain 2		3.22581	0	89.5	100	218.403	126.87	97.2996	166.627	150.292	113.447	95.6708	62.9863	152.559	154.74	176.007	324.356	211.681	254.407	189.226	347.828	188.523	370.334	324.565	199.546	574.21	1432.9	927.226	631.895	832.768	425.956	671.674	455.622	760.54	873.017	419.771	289.14	645.755	437.298	0.31
241595_at	RERE	arginine-glutamic acid dipeptide (RE) repeats		3.22581	0	84.2	100	454.701	113.31	109.35	120.031	352.128	203.82	197.737	11.8247	156.911	248.457	175.162	473.42	344.447	389.87	360.15	212.773	264.797	347.3	295.355	286.079	485.172	787.44	1727.78	1320.09	1063.23	769.257	857.499	555.217	997.527	1299.78	597.203	507.905	672.263	426.177	0.31
242512_at	MYO9A	myosin IXA		3.22581	0	84.2	100	103.41	86.5343	67.6914	94.1198	83.8658	91.367	79.6865	58.7355	46.8692	278.975	97.4689	177.465	407.131	470.359	88.1517	117.548	240.223	128.462	268.004	433.737	610.833	486.939	755.397	620.517	611.078	491.34	452.861	284.77	413.81	715.143	466.258	342.38	369.36	439.091	0.31
1554638_at	ZFYVE16	zinc finger, FYVE domain containing 16		3.125	0	100	100	469.041	317.017	242.219	59.6335	239.751	322.289	243.648	118.889	168.722	942.922	218.727	321.495	574.787	580.513	530.667	474.382	723.614	640.016	1358.13	1575.24	965.508	3148.82	1252.83	1482.58	1130.59	1465.98	1355.98	775.305	1540.98	1210.4	1003.15	1130.32	1105.62	1634.26	0.32
1554966_a_at	DOC1	NA		3.125	0	94.7	100	547.477	295.771	3570.57	1586.38	410.382	792.758	685.718	436.693	245.986	754.831	420.784	188.102	357.136	214.766	472.997	462.931	222.421	51.3176	241.596	760.312	619.772	2937.68	343.347	1909.71	1894.26	1455.15	1245.42	319.432	1360.68	1080.02	4953.15	1867.65	6375.6	2656.95	0.32
1556658_a_at	MBNL1	muscleblind-like (Drosophila)		3.125	0	100	100	216.12	116.229	78.8881	93.8003	136.303	92.519	143.042	101.598	57.4755	645.36	169.349	560.752	574.335	371.824	830.286	1059.78	533.465	214.187	630.988	664.785	1040.41	834.499	1024.67	1192.72	1211.32	1498.81	990.892	1246.08	1512.91	1169.3	1155.22	371.776	1399.81	1102.94	0.32
1558699_a_at	HERPUD2	HERPUD family member 2		3.125	0	94.7	100	118.151	130.716	141.801	138.526	135.357	245.772	149.826	254.603	136.666	231.37	95.2357	202.034	551.479	265.615	106.839	218.991	132.607	131.172	365	89.2297	758.852	245.097	774.402	844.548	630.249	818.024	315.088	468.19	723.701	703.077	961.248	907.415	252.505	667.99	0.32
201280_s_at	DAB2	disabled homolog 2, mitogen-responsive phosphoprotein (Drosophila)		3.125	0	100	100	308.322	458.601	1197.1	926.384	653.673	540.246	1026.48	847.777	251.81	652.295	597.76	348.095	587.439	332.249	362.278	1560.44	338.333	233.88	410.112	4279.6	844.635	480.283	413.943	683.782	1136.02	2497.11	464.808	2363.42	1159.82	845.018	1504.6	4982.41	2750.85	4601.9	0.32
202008_s_at	NID1	nidogen 1		3.125	0	84.2	100	211.136	354.286	1690.22	509.428	219.318	503.413	350.103	184.644	998.627	224.72	1139.86	97.8764	187.134	101.141	215.463	186.443	151.726	151.129	240.049	1014.62	1153.98	2183.31	634.565	991.295	628.492	1813.99	362.164	448.28	402.723	604.31	457.502	3931	2314.99	2231.34	0.32
202202_s_at	LAMA4	laminin, alpha 4		3.125	0	100	100	243.877	917.388	3091.82	1281.97	741.23	1766.23	1148.11	1188.47	1543.05	841.036	490.549	322.046	459.079	334.601	946.795	522.778	593.126	130.767	237.114	2468.08	1761.2	1105.48	2408.69	2099.08	2697.92	4119.74	2851.42	939.495	2642.47	3575.35	3885.47	1506.23	4415.44	5137.31	0.32
202450_s_at	CTSK	cathepsin K (pycnodysostosis)		3.125	0	100	100	1668.88	1880.7	3986.75	4231.54	945.771	2010.51	1588.8	1038.31	1057.29	1023.67	1461.75	837.334	1224.88	903.77	1317.95	2162.09	1408.63	15415.3	1632.88	9878.07	4787.95	4855.67	4306.26	7639.65	6783.51	9578.32	7053.75	5005.07	6985.5	5860.73	9557.85	7558.3	13141.6	9930.28	0.32
202672_s_at	ATF3	activating transcription factor 3		3.125	0.01	100	100	1622.43	668.612	2277.45	1784.11	981.929	1940.18	342.502	658.669	988.903	738.291	1517.15	1269.04	1647.21	974.159	2799.48	1374.77	6993.32	2672.6	2185.43	339.12	1624.3	1028.77	12371.6	3937.05	2627.16	3713.56	4075.38	3020.39	1503.84	3173.37	25063.5	6653.08	6951.85	6274.35	0.32
203249_at	EZH1	enhancer of zeste homolog 1 (Drosophila)		3.125	0	78.9	100	879.993	241.263	384.127	441.954	404.835	236.406	238.993	260.648	340.293	237.091	497.39	725.297	348.893	451.92	448.428	706.203	390.368	1153.07	860.809	319.271	1534.15	968.688	2277.68	1488.56	2123.55	1026.09	2336.4	1314.62	2234	2408.27	1759.08	583.399	1785.49	792.464	0.32
204222_s_at	GLIPR1	GLI pathogenesis-related 1 (glioma)		3.125	0	89.5	93.3	178.586	239.009	1121.52	1003.21	202.558	327.116	590.458	527.751	435.115	674.016	454.47	311.028	328.661	263.301	488.223	436.911	292.229	150.9	235.917	3130.59	941.202	174.889	1045.47	1004.92	747.889	1398.63	762.955	606.676	593.956	637.803	1209.71	2782.34	874.02	4746.58	0.32
204284_at	PPP1R3C	protein phosphatase 1, regulatory (inhibitor) subunit 3C		3.125	0	78.9	100	206.946	97.6523	325.867	807.491	125.924	143.853	201.435	162.381	40.4481	447.975	254.526	98.5233	838.712	516.471	675.161	162.976	147.305	129.245	196.455	258.183	308.777	410.38	1361.72	605.283	1077	826.781	1429.01	482.374	1236.47	1430.7	1196.86	745.098	1600.14	890.945	0.32
204400_at	EFS	embryonal Fyn-associated substrate		3.125	0	89.5	100	162.208	166.291	416.672	351.074	749.872	321.808	118.067	934.038	2996.2	960.487	372.309	250.573	845.545	61.2071	309.052	1089.75	58.8538	64.1203	62.7118	1557.59	1763.32	1456.41	3284.63	1137.93	1539.65	1320.71	2221.92	1268.48	1678.04	1909.15	1668.82	1544.51	1437.1	1705.07	0.32
204557_s_at	DZIP1	DAZ interacting protein 1		3.125	0	100	100	115.432	500.739	180.502	185.419	389.701	204.798	104.418	165.185	781.107	766.779	539.685	174.834	224.991	134.393	288.795	458.029	65.5291	1288.08	431.919	255.468	938.225	545.19	1174.59	1128.79	1570.9	911.715	1505.69	1180.43	1265.87	2190.6	1827.03	351.215	1188.8	1022.4	0.32
204646_at	DPYD	dihydropyrimidine dehydrogenase		3.125	0	100	100	123.223	725.73	1116.59	1980.42	376.85	737.82	1249.12	279.92	675.347	294.591	1682.86	64.4485	591.014	317.798	169.979	825.303	530.507	192.768	400.62	656.855	2162.96	388.34	2910.22	1942.48	2947.25	1337.13	3266.12	1568.21	2543.99	3374.5	3309.3	753.445	2098.31	1408.98	0.32
204864_s_at	IL6ST	interleukin 6 signal transducer (gp130, oncostatin M receptor)		3.125	0	84.2	93.3	140.756	9.8002	164.644	173.001	98.9548	146.419	178.788	85.957	101.699	126.982	130.442	119.295	279.882	115.944	53.902	65.7881	98.214	101.844	236.893	604.571	660.689	1020.5	75.1879	528.606	210.932	390.32	162.105	216.072	316.566	192.07	140.176	542.132	608.244	398.032	0.32
205066_s_at	ENPP1	ectonucleotide pyrophosphatase/phosphodiesterase 1		3.125	0	84.2	100	203.861	192.611	677.049	722.71	492.244	30.1184	598.699	368.205	78.499	57.3096	312.178	296.551	151.094	888.596	498.587	97.8347	430.533	84.0262	210.667	697.435	389.101	307.776	855.112	911.022	1379.6	2013.02	1508.84	595.546	1554.88	1356.19	1359.78	348.448	1218.23	1321.74	0.32
205112_at	PLCE1	phospholipase C, epsilon 1		3.125	0	94.7	93.3	289.381	139.154	74.6757	368.643	214.155	542.037	251.181	375.446	45.7427	413.605	231.293	272.668	375.889	682.064	317.21	101.451	266.053	390.518	967.843	420.469	535.283	589.53	920.578	1301.08	1467.78	1193.58	1907.1	383.836	940.754	1658.31	2569.26	54.3784	815.431	923.67	0.32
205383_s_at	ZBTB20	zinc finger and BTB domain containing 20		3.125	0	100	100	1340.39	609.505	947.862	2860.3	873.989	1508.86	1980.82	615.545	1677.57	2045.51	1941.88	1210.48	1685.57	2603.01	8141.52	1592.71	1746.95	4170.2	1936.18	3285.23	6811.46	805.231	8675.03	10397.7	8160.84	5267.9	7884.8	5763.95	8100.18	7138.63	6441.43	5394.12	7009.9	6277.47	0.32
211621_at	AR	androgen receptor (dihydrotestosterone receptor; testicular feminization; spinal and bulbar muscular atrophy; Kennedy disease)		3.125	0	78.9	100	329.156	250.135	53.2897	210.503	166.629	121.653	335.843	146.113	55.9637	186.349	281.517	74.3679	240.113	430.55	92.2	67.7295	108.256	10.5041	33.7123	239.797	489.569	745.107	666.972	545.183	445.636	474.018	530.334	532.045	502.218	950.081	978.279	120.602	277.676	464.817	0.32
212192_at	KCTD12	potassium channel tetramerisation domain containing 12		3.125	0	100	100	556.166	8432.18	4446.01	7114.06	2029.67	2968.95	3623.95	1113.06	3086.62	3655.83	2714.32	832.015	1436.09	1448.21	2762.08	4093.25	532.28	950.693	2160.6	2716.15	9774.38	1848.96	10955.2	11157.5	11709.7	7225.29	12705.2	5915.6	10664.8	13206.6	12965.8	4307.18	11014.8	6066.28	0.32
212806_at	KIAA0367	KIAA0367		3.125	0	78.9	100	60.8498	22.3282	116.322	148.854	113.682	172.113	75.6433	59.2494	35.1694	81.0912	81.8224	115.027	102.187	170.601	74.1671	75.9915	203.954	126.336	27.1789	107.954	87.4221	173.129	261.306	302.584	234.333	479.244	424.809	334.69	262.041	421.213	297.13	106.19	673.28	448.113	0.32
213103_at	STARD13	START domain containing 13		3.125	0	100	100	321.101	214.705	614.107	431.561	269.638	498.407	494.37	434.942	303.529	145.328	195.889	204.239	224.09	975.11	357.106	253.82	227.134	240.971	181.385	901.886	646.204	1817.15	789.647	998.793	978.433	1524.14	925.48	694.333	1148.82	937.741	1237.62	1150.63	1154.45	1596.3	0.32
215418_at	PARVA	parvin, alpha		3.125	0	100	100	230.559	217.172	92.4669	161.007	166.314	150.74	181.27	47.2818	199.715	315.033	188.572	353.057	436.674	479.889	741.623	596.191	476.585	756.977	326.993	324.398	657.81	1030.56	1232.57	1389.17	1104.45	1108.79	886.517	711.788	1122.17	1069.74	886.591	959.04	1650.98	892.573	0.32
217643_x_at	FLJ22795	NA		3.125	0	78.9	100	691.484	165.622	157.457	228.109	201.979	110.657	125.72	88.1907	576.674	684.581	247.451	388.707	432.625	389.252	945.031	235.322	261.188	440.769	349.242	261.958	999.484	880.594	1226.87	1238.39	1641.58	1110.69	1452.62	1012.92	1595.55	1394.58	948.294	1039.9	749.128	998.742	0.32
218573_at	MAGEH1	melanoma antigen family H, 1		3.125	0	100	100	189.457	1284.74	572.55	746.992	389.988	464.874	736.439	1292.03	226.644	1095.91	847.037	274.496	486.398	144.421	538.977	1083.78	310.003	2300.54	160.852	5428.99	2491.34	1015.44	2357.37	1552.27	2299.11	1745.79	2874.05	1031.98	1602.99	1694.23	1961.21	1579.61	1988.14	2417.15	0.32
219091_s_at	MMRN2	multimerin 2		3.125	0	100	100	111.179	224.639	596.568	503.246	200.09	298.127	394.449	189.288	236.591	153.004	417.778	107.087	112.926	110.5	158.088	354.196	104.97	74.1708	82.69	242.124	424.49	295.302	1214.09	631.363	672.492	860.06	504.103	546.1	911.372	1511.17	970.013	258.524	1267.12	522.774	0.32
219534_x_at	CDKN1C	cyclin-dependent kinase inhibitor 1C (p57, Kip2)		3.125	0	89.5	100	331.786	484.24	551.171	279.289	228.33	789.03	178.024	112.266	252.211	68.8156	336.177	261.825	294.16	469.504	78.6868	668.56	837.364	1437.5	373.478	507.873	1021.41	323.775	1872.65	932.04	1062.82	537.164	1791.37	440.981	1307.5	1400.91	947.403	5868.65	889.571	631.817	0.32
220617_s_at	ZNF532	zinc finger protein 532		3.125	0	100	100	1557.92	488.05	1612.98	700.708	1317.8	1636.73	177.509	1637.1	2463.57	875.005	681.235	785.836	1507.87	1776.22	303.05	351.702	583.595	2312.57	1586.73	1751.81	4103.9	9406.86	3682.06	5841.4	3729.46	3493.41	3008.01	1064.67	3009.56	3454.01	2727.11	4389.43	2474.84	2572.12	0.32
221643_s_at	RERE	arginine-glutamic acid dipeptide (RE) repeats		3.125	0	94.7	100	249.722	35.5156	373.935	213.353	441.768	372.769	162.736	134.22	156.113	224.449	150.871	275.711	359.425	262.659	136.594	73.078	95.7024	246.614	259.626	214.222	643.095	668.724	1243.63	1154.56	896.429	470.159	687.74	273.812	750.129	1051.3	890.72	459.478	452.708	437.152	0.32
225509_at	LOC56757	NA		3.125	0	100	100	668.668	482.261	843.218	1049.04	884.146	963.024	591.981	1223.59	1016.45	842.131	497.124	1480.89	846.817	994.033	934.678	408.081	581.371	1434.19	1698.69	1554	3075.89	5954.69	3845.71	2978.23	2797.84	1598.73	2989.8	2136.3	2869.41	3567.74	3252.86	976.543	2808.98	1966.05	0.32
226051_at	SELM	NA		3.125	0	100	100	1125.78	7527.79	2218.71	1232.24	1221.89	1071.49	382.484	3648.36	1430.74	602.985	1098.91	2014.26	766.864	2121.44	536.503	1094.44	189.418	603.89	2220.52	5230.3	2992.16	2060.92	5890.33	4442.79	6199.21	4286.25	7473.51	3065.18	5604.93	6217.57	7448.7	1508.84	8842.91	5153.02	0.32
228821_at	ST6GAL2	ST6 beta-galactosamide alpha-2,6-sialyltranferase 2		3.125	0	94.7	100	100.265	26.3602	1718.75	236.907	105.256	100.661	142.586	69.1165	305.775	62.4344	284.757	32.0721	107.214	52.1919	620.361	38.612	48.8897	94.4508	175.373	1415.98	358.406	294.305	281.196	1086.69	495.315	902.769	454.978	158.231	576.061	189.076	795.097	1625.93	521.511	1434.47	0.32
229687_s_at	NA	NA		3.125	0	84.2	100	89.1853	152.404	53.6541	335.885	515.066	198.274	170.87	83.3605	109.951	230.327	177.104	25.7336	136.373	154.511	95.0387	126.986	168.364	391.608	109.663	90.1818	757.768	249.43	1378.38	562.306	851.896	352.766	675.544	396.819	724.184	945.755	603.191	161.108	190.399	391.981	0.32
229705_at	NA	NA		3.125	0	100	100	137.582	73.7185	171.777	273.688	276.392	258.546	114.672	137.197	319.037	158.481	76.3809	282.895	129.359	296.884	104.551	104.402	157.371	338.192	104.452	118.036	596.349	799.876	478.666	661.875	801.122	352.768	789.401	590.32	730.416	940.344	811.108	215.913	416.867	381.967	0.32
230211_at	NA	NA		3.125	0.01	100	86.7	47.1461	33.3212	80.6473	206.458	191.126	185.87	498.863	113.52	92.4109	162.688	88.0193	234.176	98.9273	275.16	93.6091	94.8231	105.034	121.004	133.525	27.5351	784.434	12.3053	434.128	608.767	581.153	333.861	488.612	524.251	771.711	1091.99	734.758	212.782	219.586	243.102	0.32
236832_at	LOC221442	NA		3.125	0	78.9	100	180.275	81.3398	99.8293	69.0209	97.2882	72.7201	54.4106	118.918	3.96419	181.339	111.544	1295.05	196.335	178.013	161.319	188.979	116.829	121.642	44.6502	93.5887	908.416	1124.36	246.31	1159.86	547.438	259.955	625.777	500.125	643.057	828.425	511.222	257.379	303.598	314.107	0.32
238155_at	NA	NA		3.125	0	78.9	100	166.028	101.999	144.377	95.5305	167.644	40.8406	184.003	45.4564	63.3251	73.8606	74.9652	344.762	64.0287	97.0539	276.768	71.6655	83.3582	388.591	277.052	134.057	498.029	267.913	813.424	525.569	684.502	129.844	802.779	415.843	595.817	813.2	637.874	115.965	141.654	175.903	0.32
239049_at	NA	NA		3.125	0	100	100	328.028	337.897	52.0621	257.662	389.191	193.095	271.378	167.273	124.47	554.622	287.599	1908.22	598.756	604.105	1433.9	2290.92	438.218	1308.45	384.707	712.674	1682.85	1472.22	2510.82	2167.32	3011.24	1335.78	2403.93	1527.98	3973.24	3339.57	2478.88	1081.38	918.529	1077.09	0.32
239210_at	PBX1	pre-B-cell leukemia transcription factor 1		3.125	0	84.2	100	202.875	53.2155	57.4538	100.66	119.356	94.5195	66.1812	110.046	97.4467	243.289	35.0189	537.589	160.558	342.475	93.7049	251.732	122.98	323.087	166.31	200.511	563.383	226.269	514.799	576.195	509.07	781.179	777.595	539.285	725.917	618.785	694.291	273.842	389.879	543.609	0.32
241689_at	NA	NA		3.125	0	100	100	158.256	121.559	196.817	224.274	106.347	146.13	86.395	192.403	260.94	100.053	145.952	144.053	95.1872	209.221	142.26	111.504	131.883	208.088	100.853	474.235	483.37	324.465	709.831	420.71	599.728	268.947	458.809	532.846	477.411	892.21	502.09	224.353	455.347	281.203	0.32
241757_x_at	DYNC2LI1	dynein, cytoplasmic 2, light intermediate chain 1		3.125	0	94.7	100	160.599	122.826	87.8738	307.864	192.569	121.206	169.722	76.295	223.533	388.284	225.839	534.979	438.194	319.53	226.159	438.167	686.883	310.711	632.952	285.484	697.315	253.229	679.182	791.241	1314.28	1293.29	2098.72	995.212	1875.08	882.599	945.579	282.916	473.36	908.737	0.32
241863_x_at	CCDC39	coiled-coil domain containing 39		3.125	0	89.5	100	87.065	64.1829	35.6694	65.1787	102.801	52.0534	49.9242	55.9492	96.548	81.4921	142.522	134.704	160.6	135.31	27.4017	174.561	95.9797	92.6652	103.973	78.3652	276.406	324.855	232.966	413.862	436.056	243.684	306.615	279.158	310.167	561.104	303.945	173.975	134.415	257.641	0.32
65718_at	GPR124	G protein-coupled receptor 124		3.125	0	78.9	100	191.262	350.3	402.18	327.875	241.627	266.778	337.701	152.119	478.046	40.3699	486.08	133.07	216.271	149.496	331.188	171.289	115.558	491.192	162.974	578.485	694.404	484.567	1228.15	851.819	645.637	1181.25	949.435	1257.41	761.405	845.623	762.08	631.126	732.521	1007.47	0.32
1558220_at	LOC440993	NA		3.0303	0	89.5	100	221.868	184.003	58.6876	110.851	249.459	253.992	512.958	57.11	144.76	549.405	139.62	446.313	507.99	697.187	352.812	845.344	991.42	514.031	1141.84	292.574	1442.17	564.613	1162.7	1793.2	819.239	476.63	2486.58	2228.61	1734.48	1942.71	1121.34	879.913	1222.68	766.795	0.33
200696_s_at	GSN	gelsolin (amyloidosis, Finnish type)		3.0303	0	100	100	3093.44	1628.95	4148.78	4877.88	1317.26	5557.75	1713.59	2029.32	1756.35	1383.63	2726.65	1296.46	2065.99	1182.98	1252.39	1210.66	2709.54	384.539	2082.5	5254.33	4510.17	2143.34	12173	7815.68	8732.01	6281.05	5175.58	4798.23	4906.45	9672.38	10116.2	4084.15	10251.3	5032.57	0.33
201289_at	CYR61	cysteine-rich, angiogenic inducer, 61		3.0303	0	100	100	2918.4	1186.63	12783.3	6259.88	2308.96	7223.18	3554.81	3296.4	4868.71	775.184	2728.54	2396.85	3043.48	5547.87	4812.96	2181.09	10018.3	2884.31	2464.02	1725.81	4344.88	669.263	15665.8	20414.4	11233.2	15209.1	9562.35	10334.9	9083.28	14465.8	33422.1	12858	21306.4	15088.6	0.33
202283_at	SERPINF1	serpin peptidase inhibitor, clade F (alpha-2 antiplasmin, pigment epithelium derived factor), member 1		3.0303	0	89.5	100	919.446	4054.46	11226.1	3140.01	2916.13	4953.23	1499.68	2209.12	7364.51	5884.91	7782.2	194.026	1211.07	807.325	952.309	2044.71	1263.25	395.15	953.561	9572.89	8073.16	24243.2	10277.1	8576.48	9736.71	6504.25	8670.86	7226.94	7320.67	8539.46	7947.8	2577.95	18571.6	6879.65	0.33
203232_s_at	ATXN1	ataxin 1		3.0303	0	100	100	2007.53	330.556	1249.21	1886.02	512.581	1482.05	2569.94	1565.4	264.445	1637.85	1769.66	1281.04	1136.98	2101.41	1054.61	722.54	1625.83	960.958	1089.14	3693.17	2821.25	4819.12	4833.97	4294.43	3966.84	4412.22	3382.54	3564.69	3546.21	4246.29	4366.39	2661.51	4535.7	5607.31	0.33
203657_s_at	CTSF	cathepsin F		3.0303	0	100	100	394.402	651.604	501.674	751.177	329.958	367.438	483.194	805.692	746.673	527.333	1001.45	459.723	210.208	714.167	1135.95	276.258	154.358	2899.56	946.572	950.64	1810.87	4531.77	3260.18	2507.34	2689.97	1703.03	2958.32	883.615	2178.13	2604.67	2561.18	171.366	1702.96	1217.13	0.33
203661_s_at	TMOD1	tropomodulin 1		3.0303	0	78.9	100	1188.3	291.861	137.025	548.692	256.626	1399.88	264.824	1309.2	36.4716	137.861	332.456	592.889	611.824	1052.14	1129.65	470.413	1483.4	303.061	398.373	276.808	735.857	1073.73	4017.32	2333.67	1907.93	1042.68	3748.52	662.887	2444.8	2816.39	2937.2	2448.23	1248.97	1121.44	0.33
203685_at	BCL2	B-cell CLL/lymphoma 2		3.0303	0	89.5	100	929.006	524.455	651.118	734.219	1502.01	850.606	520.498	394.416	153.37	652.204	1423.58	418.238	359.391	2231.75	314.201	252.333	444.838	1823.6	985.306	479.361	1935.07	2760.14	3372.2	2662.43	2420.82	2083.01	4397.11	1053.54	3644.73	3777.71	3223.57	655.065	2459.63	1049.55	0.33
207474_at	SNRK	SNF related kinase		3.0303	0	78.9	100	56.2615	139.322	28.3701	55.1391	79.3256	78.6995	102.167	21.0602	71.4282	213.637	118.897	144.843	232.126	143.773	106.946	197.989	235.366	101.317	166.636	293.963	238.328	530.39	404.679	249.504	297.306	507.658	226.247	355.379	415.128	388.456	429.403	244.23	225.98	693.578	0.33
207564_x_at	OGT	O-linked N-acetylglucosamine (GlcNAc) transferase (UDP-N-acetylglucosamine:polypeptide-N-acetylglucosaminyl transferase)		3.0303	0	100	100	1461.45	391.919	474.973	310.748	1141.03	502.527	501.827	791.357	965.506	1814.45	654.338	1582.52	1092.07	1104.85	549.151	639.321	370.782	1472.34	919.169	1351.04	3027.51	9590.78	2954.8	4395.11	3609.22	1855.81	1323.18	1263.75	1763.49	2564.9	2296.07	1989.34	1107.26	1571.18	0.33
208747_s_at	C1S	complement component 1, s subcomponent		3.0303	0	100	100	2090.76	4678.99	6272.48	8300.25	712.768	3292.18	1914.76	6926.71	1203.51	573.457	2177.99	682.203	3442.24	980.199	2011.18	3415.74	1523.29	598.987	1547.69	5127.8	5795.58	17745.9	7575.92	6665.4	7746.52	6116.48	7484.07	5855.43	6194.11	7594.05	5400.19	10859.8	14131.3	10692.9	0.33
212526_at	SPG20	spastic paraplegia 20, spartin (Troyer syndrome)		3.0303	0	100	100	589.779	439.245	533.962	1864.62	1177.14	1312.32	839.091	856.224	271.098	1768.66	1615.86	1148.62	1037.4	1808.86	308.367	1105.31	569.963	712.318	802.136	797.619	3591.46	2130.21	3819.77	3061.52	4025.04	1746.25	3170.63	2859.98	3796.97	4914.95	4699.29	1411.31	2072.24	2703.18	0.33
212549_at	STAT5B	signal transducer and activator of transcription 5B		3.0303	0	100	100	747.392	469.126	748.869	721.225	808.019	800.65	521.492	668.768	921.305	537.343	812.308	737.191	652.67	716.073	469.63	519.498	552.635	1417.24	736.906	1054.39	1728.73	2664.19	3631.65	2050.5	2498.4	1777.16	2196.17	1350.72	2266.41	2652.82	2381.49	1366.2	3187.78	1716.59	0.33
212706_at	RASA4	RAS p21 protein activator 4		3.0303	0	100	100	91.7433	111.418	566.487	450.382	934.684	128.029	462.426	141.688	231.571	220.283	311.693	204.445	98.5186	221.952	393.743	379.814	124.137	330.784	245.643	321.872	822.999	1262.5	879.685	1308.63	609.973	819.514	1642.34	862.022	1073.93	1209.5	1101.11	365.846	685.453	523.537	0.33
212813_at	JAM3	junctional adhesion molecule 3		3.0303	0	100	93.3	286.26	584.418	1034.94	698.052	1024.61	463.178	710.95	365.455	3350.46	190.382	1468.72	126.503	343.483	235.153	478.266	444.994	256.487	2236.09	317.98	914.168	1501.3	311.6	3178.49	2095	2347.54	2605.86	3001.61	1374.47	2394.29	2671.85	3580.21	1981.42	3898.54	2792.93	0.33
213348_at	CDKN1C	cyclin-dependent kinase inhibitor 1C (p57, Kip2)		3.0303	0	100	100	1012.99	1951.73	2080.25	1300.97	832.655	3657.04	804.341	517.306	940.636	272.552	991.957	865.722	679.366	1615.39	1005.08	3723.61	3925.98	5079.52	1516.47	1509.76	3639.69	1845.77	8316.26	3835.53	5134.91	2128.22	8168.11	2185.21	5975.67	8195.32	4908.72	16228.6	4039.74	2725.06	0.33
213386_at	RNF20	ring finger protein 20		3.0303	0	84.2	100	62.376	235.222	79.5163	132.084	438.98	203.31	81.2551	34.948	135.092	104.824	263.289	128.047	144.822	55.2754	137.139	141.718	87.6305	459.678	103.378	321.275	315.046	648.375	781.538	389.914	504.428	316.992	572.22	1006.06	615.956	513.577	459.596	126.185	349.024	390.387	0.33
213939_s_at	RUFY3	RUN and FYVE domain containing 3		3.0303	0	100	100	641.041	1014.71	536.437	424.867	1094.26	485.017	486.098	1098.16	683.109	1661.33	236.208	777.722	1077.32	152.53	2018.31	2131.94	962.181	3427.6	1708.88	2671.19	2929.9	1802.89	4092.76	3229.13	3767.49	3296.56	4259.23	2886.53	3716.53	4373.86	3162.62	2548.27	3654.33	2525.11	0.33
214066_x_at	NPR2	natriuretic peptide receptor B/guanylate cyclase B (atrionatriuretic peptide receptor B)		3.0303	0	94.7	100	253.054	89.5037	203.386	209.471	299.018	169.674	180.26	202.511	57.9751	173.909	290.184	149.317	251.855	138.188	216.667	201.976	59.3679	414.902	185.96	784.639	585.776	408.148	774.051	542.675	519.183	762.266	600.683	533.817	648.271	676.095	607.069	283.286	430.882	792.319	0.33
216248_s_at	NR4A2	nuclear receptor subfamily 4, group A, member 2		3.0303	0.05	100	100	377.151	219.503	1679.65	405.302	214.87	745.559	577.474	685.98	3573.7	342.854	382.739	1565.54	440.844	912.778	213.889	274.431	2269.44	144.914	241.129	204.534	271.31	509.413	7083.1	1686.23	997.276	610.998	479.694	2654.44	378.7	456.175	14322.6	5288.71	454.52	1381.67	0.33
218012_at	TSPYL2	TSPY-like 2		3.0303	0	94.7	93.3	315.076	400.799	370.547	339.263	623.023	403.586	416.458	283.245	884.926	402.728	919.667	396.991	294.753	510.198	579.859	534.868	285.044	880.205	649.236	574.956	1282.18	574.091	2439.35	1411.11	1745.18	1024.83	1973.01	1338.32	2696.49	2106.44	2464.93	846.193	1005.35	1254.94	0.33
219197_s_at	SCUBE2	signal peptide, CUB domain, EGF-like 2		3.0303	0	84.2	100	282.823	641.623	129.88	109.915	103	673.856	210.371	179.951	61.0634	126.307	875.474	274.794	348.438	151.816	439.357	144.065	2825.34	66.3229	905.537	2168.7	1069.74	3151.23	912.928	804.1	1215.27	2039.3	872.954	1064.97	619.135	387.64	389.364	554.814	1436.07	4053.85	0.33
219700_at	PLXDC1	plexin domain containing 1		3.0303	0	100	100	252.673	308.551	795.994	500.449	200.582	375.741	405.018	223.819	640.551	188.896	472.386	163.502	222.209	188.996	878.572	338.417	126.142	117.198	322.251	284.029	1069.57	428.904	1293.49	2164.75	1305.44	649.038	1886.06	495.354	1160.48	1625.62	1008.12	611.441	1283.93	967.174	0.33
223444_at	SENP7	SUMO1/sentrin specific peptidase 7		3.0303	0	100	100	289.332	331.732	239.975	445.672	357.434	316.633	347.099	212.202	301.036	726.216	330.597	416.395	429.211	619.037	327.093	474.776	636.718	469.351	397.608	321.805	1231.16	335.037	1210.12	1479.32	1543.42	827.998	1114.46	1244.28	1699.8	3016.25	2178.52	777.36	550.109	972.649	0.33
224002_s_at	FKBP7	FK506 binding protein 7		3.0303	0	100	100	244.83	307.909	1559.92	433.887	783.596	437.533	547.933	527.73	1329.97	650.799	246.071	327.109	373.62	357.463	476.022	276.89	171.79	1265.7	328.499	2679.74	1960.91	666.834	1469.53	1660.75	1601.84	1744.2	1832.38	1040.13	1488.39	1644.2	1612.26	1991.02	1414.14	2517.77	0.33
226197_at	NA	NA		3.0303	0	94.7	100	1735.11	2228.52	162.45	1161.8	735.879	406.479	2254.69	1183.03	191.211	623.231	808.386	104.004	1398.75	3169.11	385.37	210.229	794.527	147.984	208.804	3285.17	1983.91	1775.88	3785.76	2267.88	2751.62	2985.42	3787.09	3313.52	2341.33	3674.18	4477.71	588.708	3272.5	2920.97	0.33
226591_at	NA	NA		3.0303	0	94.7	100	324.8	148.534	268.491	108.539	1270.01	318.425	230.735	125.356	642.409	96.3533	107.866	1.89749	523.269	750.776	434.666	88.7877	342.654	929.016	190.255	353.205	1132.63	209.702	1489.88	2378.05	1301.85	719.267	1295.57	830.306	1119.93	1971.8	2072.44	311.094	628.711	582.624	0.33
227082_at	NA	NA		3.0303	0	100	100	703.468	84.8104	241.121	830.188	309.481	580.66	355.494	92.4032	469.206	275.023	723.56	857.776	1243.06	2051.01	1977.82	1019.66	1261.25	5073.31	1287.7	2770.7	2285.81	867.277	1234.08	2229.09	2347.27	4640.64	4945.82	4796.88	6620.07	2700.29	4837.69	2278.76	992.617	2569.93	0.33
227329_at	BTBD4	BTB (POZ) domain containing 4		3.0303	0	84.2	100	125.997	290.143	300.808	227.849	195.516	160.456	390.605	179.354	108.799	208.958	117.024	180.665	162.222	13.1866	164.904	204.674	51.1937	717.236	202.684	344.587	836.026	1392.11	907.139	552.519	560.334	424.394	661.557	480.336	567.962	610.64	591.639	551.976	574.806	532.642	0.33
228062_at	NAP1L5	nucleosome assembly protein 1-like 5		3.0303	0	100	100	34.6465	52.1457	190.429	281.495	153.641	185.737	653.247	150.465	220.498	321.654	551.64	207.685	86.1366	261.595	66.4635	234.051	156.01	373.821	217.246	735.686	405.856	124.037	759.199	849.712	670.818	805.291	700.921	621.626	462.754	849.274	1740.15	362.922	727.875	744.04	0.33
228370_at	SNRPN	small nuclear ribonucleoprotein polypeptide N		3.0303	0	89.5	100	511.785	603.316	642.671	411.493	2293.02	668.078	530.091	241.056	1226.8	141.568	434.325	10.6376	649.757	688.266	567.697	81.9114	417.413	2118.9	634.683	549.585	1693.74	2372.01	2787.56	2336.68	3061.59	1134.2	2984.88	1304.21	2838.53	3722.01	3369.67	582.28	1074.45	816.45	0.33
228548_at	NA	NA		3.0303	0	94.7	100	290.934	176.983	369.121	262.36	316.755	377.111	306.804	379.905	505.065	144.982	266.885	314.274	262.529	179.488	205.907	207.184	219.211	204.521	545.63	293.775	841.915	755.653	869.601	789.783	1061.41	605.312	895.919	882.996	747.94	1401.16	1492.45	381.966	1667.22	469.789	0.33
229141_at	WDR33	WD repeat domain 33		3.0303	0	94.7	100	462.615	362.825	87.2094	181.619	354.663	131.533	289.931	228.275	154.66	630.061	119.892	547.495	257.947	673.52	652.094	264.36	293.469	801.391	529.211	228.127	1225.01	1400.38	1031.94	1529.44	1773.6	660.343	1497.88	834.059	1575.86	2023.44	1253.36	463.24	832.119	523.956	0.33
229504_at	NA	NA		3.0303	0	100	100	555.38	265.103	959.591	903.65	315.252	442.819	526.115	455.847	303.308	502.927	422.635	1053.57	433.745	318.597	348.722	340.636	568.917	142.188	582.175	1263.9	900.179	761.062	872.557	989.904	1207.89	1481.98	911.256	1066.98	1297.78	1871.68	2306.21	1121.4	4591.96	2003.22	0.33
230389_at	FNBP1	formin binding protein 1		3.0303	0	94.7	100	1168.5	275.038	98.9457	24.5514	381.687	104.356	146.929	199.26	276.077	443.794	235.309	734.757	525.123	177.475	358.384	625.504	553.761	424.515	621.197	456.748	576.199	814.285	1744.98	1248.02	1723.37	1445.44	1445.09	1252.31	1442.42	1109.12	1555.86	657.006	1431.55	763.897	0.33
239673_at	NR3C2	nuclear receptor subfamily 3, group C, member 2		3.0303	0	78.9	100	74.0349	138.384	37.6021	64.4081	119.213	25.0345	46.3834	45.7904	63.208	540.768	75.8576	392.181	218.06	520.791	205.647	94.9895	180.828	610.092	121.34	127.347	476.795	447.032	1118.84	945.092	1134.02	300.204	782.145	492.492	956.718	768.665	491.843	108.792	212.527	192.578	0.33
240216_at	ZBTB20	zinc finger and BTB domain containing 20		3.0303	0	84.2	100	189.441	68.3091	41.1169	88.2187	97.4817	40.7541	132.435	4.80615	170.686	374.211	131.087	310.163	301.753	309.086	540.47	282.825	259.475	636.428	183.667	398.326	443.725	1699.77	654.692	885.53	710.932	477.002	770.81	437.242	738.295	532.968	445.508	505.318	792.687	457.091	0.33

## Sheet: Tabella UP
AffyID	Symbol	Genes.Name	FC EEC/NE	q.value	EEC	NE	EEC10	EEC11	EEC12	EEC13	EEC14	EEC15	EEC16	EEC17_bis	EEC19	EEC1_bis	EEC20	EEC2	EEC3	EEC4	EEC5	EEC6	EEC7	EEC8	EEC9	NE10	NE11	NE12	NE13	NE14	NE15	NE1	NE2	NE3	NE4	NE5	NE6	NE7	NE8	NE9
204623_at	TFF3	trefoil factor 3 (intestinal)	21.68	0	84.2	100	857.203	12022.5	7662	20344	178.593	15857.2	4702.18	9680.37	37.9673	321.518	742.596	1776.65	477.109	50136.5	900.957	35.3014	1578	17.9239	260.97	114.425	150.817	203.487	198.359	119.233	162.179	188.386	119.786	2324.39	287.346	176.261	241.799	157.997	103.111	98.9164
204470_at	CXCL1	chemokine (C-X-C motif) ligand 1 (melanoma growth stimulating activity, alpha)	20.12	0	94.7	80	167.268	3575.24	354.41	2378.02	198.198	10466.4	59.6086	11622.8	153.839	520.489	69.1984	4568.03	8717.39	68.7688	261.16	315.379	20157.4	6.05476	362.286	52.2731	39.8337	119.602	88.0487	105.773	99.109	104.686	92.4442	887.235	98.8222	90.6292	174.873	370.957	49.9129	137.519
216594_x_at	AKR1C1	aldo-keto reductase family 1, member C1 (dihydrodiol dehydrogenase 1; 20-alpha (3-alpha)-hydroxysteroid dehydrogenase)	15.4	0.01	100	100	198.846	195.442	1048.02	34242.9	300.567	12855	436.441	15275.7	332.044	2662.02	204.87	5291.84	357.847	37249.2	1834.17	571.165	1030.53	136.676	248.123	298.208	207.889	304.893	362.264	317.113	521.814	652.324	258.715	384.465	255.692	486.896	412.179	489.369	560.999	353.736
201468_s_at	NQO1	NAD(P)H dehydrogenase, quinone 1	15.11	0	100	100	1461.9	2269.35	741.539	36384.5	308.178	4761.7	2521.26	6664.53	1293.44	2225.42	574.024	5552.66	639.43	40936.1	6273.95	1174.93	8466.57	749.193	795.803	1243.57	242.451	300.738	148.938	202.104	231.411	545.315	135.479	1378.55	291.99	260.253	143.224	174.937	556.487	611.797
209803_s_at	PHLDA2	pleckstrin homology-like domain, family A, member 2	14.23	0	94.7	93.3	1187.88	320.995	867.178	6238.08	804.359	4708.75	1406.86	4416.56	603.585	597.591	611.832	1266.49	3182.07	477.572	4657.93	4580.57	16994.2	98.991	771.911	132.422	147.283	300.288	178.945	78.8739	84.1502	150.117	153.221	194.471	135.429	178.988	195.887	395.846	342.898	315.643
204151_x_at	AKR1C1	aldo-keto reductase family 1, member C1 (dihydrodiol dehydrogenase 1; 20-alpha (3-alpha)-hydroxysteroid dehydrogenase)	13.58	0.02	68.4	86.7	375.411	113.829	1188.81	41380.2	322.711	13133.1	493.701	16611.8	524.108	3372.23	279.335	5014.99	428.594	40971.3	1847.91	696.205	1457.07	92.6422	297.259	268.837	251.23	394.902	421.383	270.02	710.665	919.764	288.71	568.737	363.318	548.421	605.392	624.269	525.243	716.503
203936_s_at	MMP9	matrix metallopeptidase 9 (gelatinase B, 92kDa gelatinase, 92kDa type IV collagenase)	12.55	0	100	93.3	1858.23	13108.3	17750	1501.72	543.343	2506.06	2089.92	1662.49	3783.94	397.921	1044.86	569.98	2740.94	347.846	486.019	940.707	563.162	57.4009	3520.12	41.0806	111.432	262.133	232.058	128.174	247.957	257.791	204.429	585.307	307.525	194.017	130.178	211.34	430.99	144.794
204086_at	PRAME	preferentially expressed antigen in melanoma	9.98	0	100	100	8130.83	3361.43	4179.28	1286.53	4977.68	6618.53	382.88	3827.27	7703.46	3901.76	3911.93	5968.74	4576.51	6989.24	2355.5	5746.93	3582.41	18285.4	6206.85	386.907	404.807	1129.5	294.91	1027.27	677.356	882.294	256.207	1203.15	459.135	256.995	247.339	136.727	416.554	290.071
33323_r_at	SFN	stratifin	9.93	0	94.7	100	5297.63	1579.78	32649.5	13794.6	1341.15	16709.5	2322.5	12244.3	230.256	5300.87	4349.12	4335.45	10186.1	1574.45	11104.7	2002.32	36976.6	135.8	10353.3	956.789	546.521	496.376	403.611	465.437	323.018	706.584	315.752	728.288	510.677	292.509	313.305	6384.27	865.32	402.392
204533_at	CXCL10	chemokine (C-X-C motif) ligand 10	9.85	0	89.5	93.3	1608.47	9050.55	2843.91	3013.17	1431.77	466.842	2881.81	1480.98	2625.54	799.523	3366.12	90.9854	421.075	678.946	1553.14	14427.1	1296.7	39.613	6197.66	478.433	158.93	482.577	309.988	196.87	232.544	271.038	147.837	210.961	453.945	158.707	149.999	204.697	300.259	591.466
209138_x_at	IGL@	immunoglobulin lambda locus	9.52	0	94.7	100	29210.4	59997.2	16839.1	40550.2	21588.3	17215.1	26028.3	20000.2	5965.44	8581.48	53557.9	312.829	23428.7	9265.48	2498.09	21537.6	18474.1	194.356	41120.5	369.957	522.027	600.345	1715.63	970.152	7722.26	439.893	1036.07	1006.17	6359.61	638.757	394.584	430.196	2426.58	9908.12
210519_s_at	NQO1	NAD(P)H dehydrogenase, quinone 1	9.15	0	100	100	1174.32	2975.69	1232.71	23039.7	400.584	5789.51	2700.7	3648.09	1461.52	1989.46	1153.12	3812.42	790.068	29722.5	3346.65	1091.51	5769.24	656.743	1077.12	2242.07	242.139	484.119	154.276	227.398	189.662	700.551	175.413	1790.92	152.062	229.414	186.073	266.247	457.371	423.096
209757_s_at	MYCN	v-myc myelocytomatosis viral related oncogene, neuroblastoma derived (avian)	8.21	0	100	93.3	438.022	209.047	704.131	280.482	149.824	374.277	7107.1	1174.1	523.599	276.34	3993.1	4768.43	384.254	1194.9	1541.42	670.258	117.625	4554.08	173.098	235.054	314.428	366.972	123.402	137.232	171.383	257.167	126.533	224.831	87.4466	158.834	249.152	101.354	97.8353	100.702
224325_at	FZD8	frizzled homolog 8 (Drosophila)	8.12	0	94.7	86.7	1928.04	2431.73	2478.96	313.633	1010.51	1421.83	1041.53	1859.62	1040.27	460.142	190.126	8854.62	136.997	416.889	1041.71	32.328	138.624	546.817	3887.13	120.865	208.472	250.166	319.435	250.361	106.493	69.651	452.109	80.7321	254.756	188.228	147.871	166.741	152.986	73.2452
214677_x_at	IGLJ3	immunoglobulin lambda joining 3	8.01	0	100	100	28789.8	49947.8	15303.9	39682.8	21687.6	15818	21940.9	19119.3	7017.42	7785.83	45292.6	437.242	21825.2	8908.23	2820.69	21716	16842.9	152.538	34951.7	298.765	502.334	450.646	1632.66	789.279	8027.1	535.527	875.168	834.558	8090.84	687.88	369.052	292.725	2888.88	11201.2
223062_s_at	PSAT1	phosphoserine aminotransferase 1	7.76	0	100	100	2526.66	8698.85	6556.59	3020.57	10221.2	3976.03	2065.81	3485.23	16955.2	3024.17	1705.27	6707.82	9178.85	2002.21	3482.38	6222.62	7996.82	1554.28	9534.23	543.267	1049.43	1808.02	380.855	606.963	950.231	697.994	1210.29	1464.27	342.599	169.087	168.359	740.975	422.21	527.567
222830_at	GRHL1	grainyhead-like 1 (Drosophila)	7.54	0	100	86.7	2031.57	2340.79	1030.55	1853.65	660.604	2779.02	1034.33	5346.8	155.071	1067.23	392.51	6856.61	1529.23	1838.92	729.805	883.966	3181.79	201.43	980.008	271.097	323.697	168.194	142.9	202.618	202.599	209.656	183.876	327.065	115.037	112.234	92.031	791.71	401.907	110.509
210074_at	CTSL2	cathepsin L2	7.52	0	100	93.3	19086.5	2325.62	1249.39	2336.96	1914.54	9940.86	5779.5	3637.78	1165.52	1157.52	9585.3	1545.18	1423.75	4153.35	477.373	554.581	4250.1	271.629	409.031	1843.76	315.887	395.04	320.419	266.613	93.7161	518.294	163.907	511.097	203.089	280.52	303.595	533.4	249.032	1478.32
215946_x_at	CTA-246H3.1	NA	7.49	0	94.7	100	2986.79	38620.9	1019.24	3066.72	1414.22	1052.19	2215.82	1180.33	728.854	799.863	4191.69	238.97	1462.53	803.338	375.373	1500.13	1236.3	252.033	1883.23	132.831	323.669	237.913	321.052	412.782	1029.19	372.084	330.501	339.456	1262.45	285.868	233.931	245.549	416.903	912.299
204026_s_at	ZWINT	ZW10 interactor	7.17	0	100	100	10238.6	6684.7	8200.8	4804.15	7679.61	3001.67	2263.87	3452.38	3721.6	7856.37	2243.28	4272.59	6800.59	3804.89	5182.76	6276.5	10316.8	2465.55	4832.62	3787.09	335.542	943.542	299.831	357.171	263.445	1380.09	341.831	403.474	333.944	154.017	159.104	579.567	204.558	1918.58
201641_at	BST2	bone marrow stromal cell antigen 2	6.99	0	100	100	1211.73	11333.9	902.279	4119.93	1537.93	3909.95	2056.93	13643.7	1766.02	9987.03	16877.2	380.951	7880.24	2207.75	11271.7	22815.1	302.914	469.857	12391.7	812.56	947.706	1072.59	1618.7	1215.91	706.142	548.632	2570.45	653.576	865.76	545.029	683.387	389.674	683.783	808.202
226021_at	RDH10	retinol dehydrogenase 10 (all-trans)	6.91	0	100	100	3307.91	9107.96	877.373	4543.3	2670.22	8970.69	8733.47	9710.89	2813.73	8804.03	1973.01	19906.7	5032.15	1808.88	4131.55	9191.79	3201.47	18658.1	5026.64	1207.03	662.717	295.855	354.231	709.967	407.277	536.82	386.382	532.979	306.499	302.803	274.348	6798.57	847.311	1052.98
214710_s_at	CCNB1	cyclin B1	6.87	0	100	100	3177.29	4686.45	5621.61	3297.74	6040.62	2715.81	1955.85	4180.36	7535.85	6036.66	2995.91	1716.47	4247.09	1282.81	4768.66	3508.93	4885.1	974.394	2425.51	2979.48	319.231	309.316	339.099	268.808	285.293	830.998	324.58	223.581	280.724	247.807	230.696	267.118	95.7657	1274.78
205403_at	IL1R2	interleukin 1 receptor, type II	6.84	0.01	89.5	80	87.6345	1201.07	1429	1074.75	174.767	3222.04	1854.74	17516.9	517.618	227.753	174.718	171.643	932.282	255.115	2216.12	839.17	1400.29	32.653	168.592	399.522	141.632	394.729	148.307	159.023	219.57	175.603	260.175	819.429	163.693	79.8979	78.8137	465.11	176.464	182.217
227702_at	CYP4X1	cytochrome P450, family 4, subfamily X, polypeptide 1	6.83	0	94.7	100	568.529	2056.92	291.593	4403.24	815.454	3002.27	1615.55	2826.65	47.123	8202.51	822.08	3494.31	653.224	1730.24	1352.42	240.355	851.344	443.951	1121.03	169.055	278.214	508.532	169.62	184.696	297.302	228.57	341.168	929.33	202.274	104.93	152.59	73.9536	269.469	85.1749
227467_at	RDH10	retinol dehydrogenase 10 (all-trans)	6.81	0	100	100	1741.82	5153.29	411.745	3282.27	1193.8	7436.44	5738.37	9957.17	2696.78	5827.74	965.71	24797.5	3225.68	897.978	3476.97	4266.35	1694.79	14543.4	2914.68	1159.47	375.668	393.582	317.798	432.269	335.236	387.428	295.622	390.262	211.011	329.332	197.34	5401.4	668.116	726.723
226129_at	FAM83H	family with sequence similarity 83, member H	6.73	0	94.7	93.3	4201.78	5209.67	1183.48	1252.37	1210.75	1500.76	1764.81	1963.67	84.2556	1578.52	1444.91	1907.29	2182.81	1185.89	3394.7	627.725	1937.47	1099.43	1754.27	372.837	444.584	563.171	246.306	313.933	261.238	227.555	227.719	308.087	285.112	73.0006	132.441	281.856	272.733	151.024
228273_at	NA	NA	6.73	0	100	100	1682.15	3929.51	4346.28	2742.29	3328.43	1438.11	677.988	1588.98	5211.16	2133.49	1544.4	1886.07	1945.3	509.019	1901.42	4511.93	2405.78	459.03	1770.81	964.828	162.095	326.137	161.887	148.709	208.535	661.657	225.127	144.589	246.804	156.649	178.608	489.095	171.438	914.238
225834_at	LOC653594	NA	6.68	0	100	80	925.379	3339.73	2516.8	1033.07	4324.33	486.768	566.165	1344.76	2545.8	1700.41	2372.68	813.213	941.959	479.754	674.599	2251.2	1167.55	443.805	956.298	738.075	73.6269	236.093	109.308	148.346	117.035	472.698	85.277	119.715	154.603	136.275	148.473	385.155	103.125	387.615
225846_at	RBM35A	RNA binding motif protein 35A	6.68	0	94.7	100	8577.21	8694.98	4670.89	3998.57	3011.77	3940.44	5853.02	6292.87	42.9681	4437.93	3205.91	8054.33	5495.84	2602.83	8402.92	4661.82	4793.43	1955.59	4429.54	1121.87	1322.27	886.113	446.16	1058.43	579.388	924.524	540.82	1283.43	674.375	297.98	230.256	598.58	672.549	371.218
33322_i_at	SFN	stratifin	6.64	0	100	100	6561.72	2200.89	32969.7	17480.9	2188.32	18919.2	2854.37	13289.6	513.369	5993.54	5632.36	4832.15	12765.9	2680.47	12179.9	2691.75	35591.9	310.427	13758.4	1483.78	990.917	1014.06	1010.63	1116.15	923.378	1334.64	668.053	1453.56	1055.27	905.477	703.849	8309.1	1090.97	941.396
210130_s_at	TM7SF2	transmembrane 7 superfamily member 2	6.63	0	100	80	3920.12	1643.19	1620.27	743.018	1135.45	1380.95	869.202	821.198	658.078	1433.43	2974.3	508.393	966.21	1017.82	328.298	826.641	425.474	638.327	1397.88	382.659	140.103	473.866	140.587	221.779	188.768	169.908	167.718	136.869	136.987	111.455	152.887	108.954	103.244	139.024
227372_s_at	BAIAP2L1	BAI1-associated protein 2-like 1	6.61	0	94.7	93.3	1636.61	2208.83	1726.95	3742.98	704.522	1661.24	2459.1	2530.51	197.948	2040.45	552.9	2666.47	1657.67	1596.96	2285.02	2003.82	3251.96	443.19	1241.91	46.9245	304.991	412.424	105.39	138.199	237.326	276.867	136.568	537.48	148.298	222.475	248.241	854.242	301.35	162.979
200832_s_at	SCD	stearoyl-CoA desaturase (delta-9-desaturase)	6.6	0	100	100	13583.9	6881.84	7299.77	7388.79	2731.41	3365	1192.1	13795.9	3484.53	8211.22	9628.16	4965.98	5990.79	4468.08	2895.06	2643.76	4749.7	483.265	4322.09	1241.94	599.244	2934.6	606.348	742.199	621.705	1083.1	664.126	676.759	344.652	374.903	671.003	999.594	715.203	657.52
219768_at	VTCN1	V-set domain containing T cell activation inhibitor 1	6.59	0.01	89.5	100	1528.77	17219.3	4.46385	4235.14	1588.58	7219.21	1715.66	3075.69	61.8731	3576.7	658.797	4270.11	3905.41	12986.3	1538.62	1934.02	2394.25	802.872	1680.63	1575.38	544.892	843.573	338.491	507.35	718.491	142.635	1048.95	1216.6	595.685	158.215	140.018	185.621	187.691	223.569
213260_at	FOXC1	forkhead box C1	6.52	0	100	93.3	4897.66	894.665	178.009	849.441	340.497	2781.58	629.804	376.432	1168.06	603.832	259.355	7448.36	631.245	200.892	564.413	308.297	371.581	263.6	707.295	110.343	153.135	191.691	181.69	183.585	202.888	190.867	157.04	465.211	229.328	184.24	187.784	96.2347	127.935	181.69
206102_at	GINS1	GINS complex subunit 1 (Psf1 homolog)	6.4	0	100	100	1952.17	5582.97	1715.23	1196.33	2350.52	1275.65	1482.42	2209.97	4908.47	3729	1987.29	1740.51	1997.61	818.403	5366.22	2802.28	2282.04	2029.86	1684.73	1591.63	236.686	196.28	370.138	227.814	503.694	546.221	317.923	131.709	290.457	216.449	223.526	142.276	95.7539	720.017
213350_at	RPS11	ribosomal protein S11	6.34	0.02	100	93.3	391.903	705.362	324.729	943.877	946.874	732.533	503.076	418.222	1703.15	393.554	755.783	485.433	433.839	776.257	47259.7	3112.11	1205.42	1202.97	583.287	147.755	612.396	323.051	348.898	251.377	425.744	702.602	698.939	920.006	966.93	649.582	502.932	285.904	327.813	661.185
209016_s_at	KRT7	keratin 7	6.24	0	94.7	93.3	1205.16	3924.49	149.432	2437.08	4059.29	4490.76	514.103	11217.6	4.65659	2205.67	428.931	6893.19	3482.63	1774.86	2630.13	1281.25	4363.17	969.437	4907.28	159.967	269.507	284.198	200.398	253.439	387.788	192.931	422.563	320.856	207.284	144.653	54.1925	3259.05	783.56	267.75
225655_at	UHRF1	ubiquitin-like, containing PHD and RING finger domains, 1	6.18	0	100	80	1269.7	2328.73	1841.32	1069.16	1463.05	1713.71	428.313	1956.07	2982.29	1724.9	1399.13	1335.61	2482.01	1428.94	1556.66	1568.73	2807.35	1024.87	2216.17	715.471	133.422	305.95	115.944	57.1351	209.373	674.645	145.342	156.123	135.277	120.298	107.067	290.868	141.47	858.539
218806_s_at	VAV3	vav 3 oncogene	6.16	0	94.7	80	264.153	1237.31	122.532	2011.2	1441.52	4138.59	1470.99	6565.88	76.2565	3791.68	215.592	722.424	2760.14	6509.54	905.524	2235.26	1893.73	418.36	1476.6	130.539	315.759	268.11	202.225	327.986	282.769	145.348	562.937	607.849	351.753	434.171	515.879	278.133	310.186	167.792
205190_at	PLS1	plastin 1 (I isoform)	6.13	0	100	93.3	2146.09	2643.82	3216.23	8941.98	4418.81	2926.55	4136.2	1449.14	390.234	1821.65	1452.56	4144.1	5771.54	1670.15	1263.17	1432.08	4033.13	201.995	1205.22	1198.23	617.631	799.747	309.561	503.941	340.256	224.676	221.352	682.972	331.261	133.555	244.92	578.103	368.5	310.689
223949_at	TMPRSS3	transmembrane protease, serine 3	5.99	0	94.7	86.7	75.8481	407.584	74.8828	533.837	131.327	665.529	529.475	2740.71	59.2069	1429.04	177.911	750.395	658.373	390.848	318.733	138.651	730.753	2537	485.37	164.888	111.873	158.459	105.471	123.793	141.219	39.8059	83.9962	307.893	126.115	33.6694	57.3608	91.3279	59.7547	85.0484
228415_at	AP1S2	adaptor-related protein complex 1, sigma 2 subunit	5.93	0	100	100	12748.3	7280.14	13537.6	2682.51	12956.1	14193.4	2377.29	4443.99	1382.1	8028.62	15060.8	5191.33	19339	3351.53	5991.17	16343.6	14282.4	9625.26	4383.72	1423.29	2035.95	447.616	880.961	2193.33	1620.64	1416.72	1910.26	2726.71	1246.64	1420.45	1230.55	1095.61	2053.42	1374.46
228729_at	CCNB1	cyclin B1	5.92	0	100	100	1222.96	1416.41	1423.16	885.74	2846.26	937.139	1280.4	1418.78	2940.09	2305.14	508.431	580.185	1179.09	543.282	2213.75	946.714	2072.36	426.639	1230.74	1268.99	131.979	256.402	71.6155	89.5621	169.085	342.832	96.873	112.399	125.394	166.481	132.713	113.459	67.5249	370.258
209875_s_at	SPP1	secreted phosphoprotein 1 (osteopontin, bone sialoprotein I, early T-lymphocyte activation 1)	5.91	0	100	100	15103.2	16543.4	29918.2	39282.5	12469.9	27763.4	3325.12	20815.2	30269.9	21194.8	33250.6	9247.54	18897.7	51120	6113.98	3403.8	40237.1	226.616	22191.5	5116.94	787.097	360.959	286.348	878.533	760.957	391.906	993.348	1603.7	252.902	224.943	1659.31	31995.6	7011.65	1260.27
203560_at	GGH	gamma-glutamyl hydrolase (conjugase, folylpolygammaglutamyl hydrolase)	5.88	0	100	100	2876.54	9151.6	12397	1614.13	2908.88	1996.74	2904.2	3725.99	2107.01	6040.52	7641.39	3901.07	1785.31	1725.85	1504.58	2376.82	2596.34	3373.83	2345.46	1668.44	479.839	995.744	627.777	575.105	564.614	682.226	643.504	560.102	508.122	491.679	441.063	390.351	255.398	916.856
214669_x_at	IGKC	immunoglobulin kappa constant	5.86	0	94.7	93.3	8224.94	6807.26	3990.2	6078.17	7073.1	6213.66	8556.68	3439.98	2400.24	3329.2	23009.7	328.061	6918.76	1585.37	374.001	3659.52	6542.02	35.9588	18686.4	277.661	472.64	223.673	677.213	466.791	1740.26	536.908	509.935	790.751	4678.59	255.205	492.113	368.038	640.943	3659.3
208025_s_at	HMGA2	high mobility group AT-hook 2	5.78	0	84.2	100	223.182	28.1306	500.194	1841.63	3675.24	967.559	1091.56	391.301	1777.92	53.3618	103.69	1027.78	837.159	154.885	3799.27	6209.56	851.281	2513.56	1497.19	502.951	381.126	719.003	205.105	464.29	242.796	156.084	116.613	267.777	162.752	111.704	88.2465	65.5011	57.5317	221.172
219388_at	GRHL2	grainyhead-like 2 (Drosophila)	5.76	0	94.7	100	3512.59	2231.92	53.2011	1555.29	2366.77	2305.74	4229.98	2492.41	104.352	3774.91	1478.33	2667.15	1439.92	4129.32	4119.58	2209.31	3029.23	1408.09	2063.62	267.312	605.07	791.12	291.526	858.462	426.869	487.718	221.899	527.506	446.486	157.814	161.002	453.975	249.589	239.891
209172_s_at	CENPF	centromere protein F, 350/400ka (mitosin)	5.72	0	100	93.3	365.329	1318.58	533.768	421.955	1299.96	560.407	222.603	729.912	1498.43	886.297	444.801	526.892	364.97	378.021	823.15	669.577	820.077	569.25	394.548	231.811	44.9494	55.6032	85.7681	73.3933	68.5695	268.127	115.358	174.29	63.652	84.493	68.7207	119.353	42.0103	274.859
225540_at	MAP2	microtubule-associated protein 2	5.72	0	94.7	93.3	1853.96	4187.51	192.501	1031.99	1044.29	3067.31	134.54	3876.22	1682.21	614.592	100.678	3169.01	940.448	693.391	2754.29	1502.66	1302.45	1001.96	812.105	164.056	300.287	227.579	103.212	367.28	405.484	261.767	151.014	576.337	337.777	465.732	239.847	157.701	284.71	91.5988
202286_s_at	TACSTD2	tumor-associated calcium signal transducer 2	5.67	0.02	94.7	100	27691.6	1759.58	15443.5	24210	18989.1	26124.6	98.5366	29349	11.9518	13291.9	26642.3	10603.8	19437.9	21710	17381	9752.15	30034.3	3457.94	30114.2	3801.74	3137.86	3870.85	2658.3	2312.6	1632.11	1375.49	3455.42	3206.4	1704.33	737.826	741.783	6950.45	5827.06	3993.91
200862_at	DHCR24	24-dehydrocholesterol reductase	5.55	0	100	100	2636.17	2266.1	4325.44	4532.78	1156.59	3439.61	1027.76	11128.4	740.525	1480.65	4775.14	1712.07	2455.1	1767.09	1707.57	946.929	1465.77	334.064	824.524	633.816	341.375	331.966	526.738	285.077	380.223	398.235	544.266	950.777	322.392	230.998	273.252	848.65	516.639	341.982
207332_s_at	TFRC	transferrin receptor (p90, CD71)	5.47	0	100	100	12187.5	10941.9	20352.6	15157.3	28020.6	11762.4	11574.3	18335	17443.9	22452.9	7843	7344.89	10652.4	11410.3	8982.61	5540.9	16292.6	1885.79	5712.27	7059.73	2124.15	865.757	1105.16	1164.85	1113.3	3002.67	1108.33	2068.7	888.589	989.437	1879.63	6224.03	2147.31	3466.21
218039_at	NUSAP1	nucleolar and spindle associated protein 1	5.47	0	100	100	4297.88	4443.41	5220.97	2497.64	4973	2513.19	1747.41	3245.54	7847.78	3990.7	2620.1	2620.76	3348.94	1615.32	3693.23	2828.19	5995.36	1839.44	3062.53	3505.27	245.533	413.362	189.568	213.728	231.262	1292.69	238.105	230.514	238.67	204.14	175.745	756.332	215.233	1724.01
230788_at	GCNT2	glucosaminyl (N-acetyl) transferase 2, I-branching enzyme (I blood group)	5.45	0	94.7	100	5879.88	540.668	148.052	2057.42	252.039	3715.7	3085.3	5974.68	120.245	655.228	958.769	5450.22	1231.12	6562.99	1268.39	295.425	2511.73	1936.82	3837.25	751.11	816.575	698.448	300.723	506.882	311.284	296.75	280.011	612.385	404.537	301.444	409.099	363.332	346.681	337.815
209008_x_at	KRT8	keratin 8	5.32	0	100	100	5563.85	3270.59	5622.06	6623.7	4136.58	6919.09	3935.83	10639.9	488.659	3176.54	3705.51	5598.47	8035.27	5431.92	1633.69	3220.31	6729.04	2030.34	8267	2715.62	1164.04	616.231	677.381	1012.98	643.196	974.039	660.846	2150.92	629.513	313.156	225.257	1210.23	583.874	534.422
202503_s_at	KIAA0101	KIAA0101	5.31	0	100	100	16274.2	13892.3	7424.99	5039.3	2592.1	4659.63	2667.55	5289.27	16468.6	8585.87	7949.56	3754.72	9540.74	5071.65	17315.5	5731.73	15961.6	5421.28	3812.26	10753.1	174.005	1265.22	183.672	282.712	222.85	2842.05	143.731	843.226	276.172	106.034	88.0327	1109.05	205.978	4922.48
214321_at	NOV	nephroblastoma overexpressed gene	5.31	0	100	93.3	6481.84	1867.82	121.686	1241.17	1504.33	92.5719	742.54	1185.97	463.53	273.287	756.589	447.793	1305.01	2447.68	371.54	1211.05	254.977	236.369	326.258	186.402	203.213	85.741	216.162	173.948	258.258	162.614	286.853	234.729	107.153	213.608	297.539	121.283	329.42	291.857
201596_x_at	KRT18	keratin 18	5.29	0	100	100	11221.1	12581.7	19757.8	24130.9	10644	17868.9	14754.4	25124.4	1752.75	6733.2	7483.08	16382.2	16147.4	20601	18492.4	14552.6	22574.9	6350.5	23910.3	3944.07	4858.95	909.826	2518.97	3677	2756.37	2516.08	2780.63	5777.05	2509.64	1143.2	1295.99	3827.17	3081.18	1808.73
222646_s_at	ERO1L	ERO1-like (S. cerevisiae)	5.28	0	100	100	1749.88	2699.25	2191.14	2584.97	842.121	6453.97	3891.24	3697.38	1214.89	1754.19	2821	1445.07	9927.17	3487.45	1067.41	1902.69	9047.71	200.353	3506.49	418.05	543.002	861.405	331.918	489.267	413.815	426.345	427.139	600.601	414.327	289.539	239.641	2682.02	338.74	570.126
211685_s_at	NCALD	neurocalcin delta	5.23	0	94.7	100	10091.4	5833.86	214.07	450.409	623.427	3961.49	1958.84	2480.27	153.102	3204.13	1066.86	1803.58	1683	1462.61	2185.12	319.816	2158.12	2522.51	570.41	456.47	468.275	404.158	208.823	480.704	363.027	550.953	181.155	836.027	222.548	285.025	254.5	624.974	446.88	663.842
218585_s_at	DTL	denticleless homolog (Drosophila)	5.22	0	100	80	2010.44	2589.7	1822.69	892.068	1889.22	1221.5	544.945	1915.05	3019.49	2170.02	1176.69	2411.42	1250.53	874.816	2488.94	1342.24	1471.35	2502.54	1699.97	1692.91	213.104	226.151	101.772	138.325	90.5066	749.336	72.7267	60.3204	81.7697	66.2202	113.214	219.191	116.831	1088.16
213975_s_at	LILRB1	leukocyte immunoglobulin-like receptor, subfamily B (with TM and ITIM domains), member 1	5.19	0	94.7	93.3	2721.8	12405.3	5742.12	25299.3	2161.66	3977.4	7107.71	1492.78	16712.1	2351.21	14740.5	569.127	4380.52	1663.76	1854.57	11123.1	3710.54	83.6439	4312.93	951.958	977.896	665.684	1707.51	576.527	517.535	809.109	361.011	1083.17	297.531	472.903	768.793	2638.26	1117.03	5684.18
44783_s_at	HEY1	hairy/enhancer-of-split related with YRPW motif 1	5.18	0	100	100	3782.53	1296.28	2729.64	1713.23	916.265	6854.78	9326.35	5470.51	8266.5	734.486	1082.41	9796.29	463.351	7575.33	1212.46	592.473	1135.39	1165.13	551.483	827.044	624.251	539.084	605.762	792.233	443.631	699.285	497.666	1039.67	377.052	789.409	410.369	1046.27	613.145	552.496
201422_at	IFI30	interferon, gamma-inducible protein 30	5.13	0	94.7	93.3	3876.11	8131.93	9876.41	6476.14	3321.89	3688.59	4418	4102.35	8798.92	4247.49	14795.4	1240.94	2244.16	1197.64	2085.81	11671.4	2342.76	92.5135	8592.46	1214.58	523.787	797.69	393.859	441.313	315.677	373.791	205.449	348.734	416.78	113.125	282.083	8463.99	884.778	813.207
219787_s_at	ECT2	epithelial cell transforming sequence 2 oncogene	5.13	0	100	100	1480.73	2472.31	1622.26	3978.15	5019.54	1180.25	1800.69	2832.77	2473.85	2874.27	2941.24	2286.58	4150.66	1492.39	2798.75	2565.12	4247.19	405.146	1718.54	2007.71	366.891	800.715	158.487	243.081	175.182	743.431	275.652	420.287	215.576	234.076	291.171	368.502	295.268	849.793
208691_at	TFRC	transferrin receptor (p90, CD71)	5.09	0	100	100	14060.3	16870.3	21262.8	21632.1	35451.5	15022.6	18446.5	20640.7	20945.1	28148	10721.2	11575.3	13892.8	17932.9	14335.1	9837.67	23536.4	1606.09	7850.13	6259.4	2953.97	1357.79	1668.05	1680.29	1783.6	4164.2	1794.84	3168.96	1860.22	2011.94	3510.95	10789.8	2809.27	4413.79
205534_at	PCDH7	BH-protocadherin (brain-heart)	5.08	0	100	100	1785.11	2297.21	156.296	729.519	494.136	645.915	281.515	4771.85	355.285	278.949	1850.25	512.267	1230.14	635.507	2930.65	8892.77	1227.45	47.7877	1194.4	480.449	552.387	250.252	272.927	379.104	313.06	402.081	251.423	371.217	279.2	145.517	244.861	146.04	361.783	261.025
1554452_a_at	HIG2	NA	5.04	0	100	93.3	4091.31	1102.77	1764.57	669.524	1419.81	5061.77	1527.91	4755.41	1082.16	4452.04	1110.56	3589.24	3238.82	5774.62	1136.1	611.929	8026.21	775.815	1088.98	476.521	562.353	69.1539	233.319	488.531	407.211	1004.11	576.96	653.723	512.267	312.853	236.491	1553.41	273.954	667.077
204875_s_at	GMDS	GDP-mannose 4,6-dehydratase	5.04	0	100	86.7	2587.06	1034.98	1440.59	4372.66	689.433	2177.06	3135.2	563.424	801.623	693.218	805.471	1550.5	1095.76	1416.21	958.172	875.779	482.759	604.822	1107.56	824.022	337.047	330.962	155.344	136.598	175.661	296.18	164.56	356.194	155.614	134.368	176.237	258.648	293.739	337.077
214023_x_at	TUBB2B	tubulin, beta 2B	5.04	0.05	78.9	80	288.823	755.107	8831.58	68.9589	811.334	365.571	3090.49	1643.84	6977.91	1098.94	630.721	53.8939	51.5004	11.0891	60.7279	451.4	62.1553	299.651	33.0559	368.272	70.765	242.979	12.6361	21.372	61.5962	576.372	93.3538	59.294	79.0234	78.9245	140.625	324.335	132.211	1745.32
223530_at	TDRKH	tudor and KH domain containing	5	0	100	93.3	296.132	902.519	421.332	189.464	480.324	264.837	417.841	1178	427.105	773.18	560.684	860.511	170.239	402.235	537.476	244.752	337.766	1011.55	257.106	126.201	98.7955	114.842	122.871	136.171	73.8024	110.006	109.668	66.0478	139.28	102.955	56.0697	149.619	54.659	76.9771
213506_at	F2RL1	coagulation factor II (thrombin) receptor-like 1	4.99	0	100	100	2216.23	1457.26	660.074	4081.94	2098.65	3979.7	1681.96	1647.93	116.94	3480.74	767.454	2247.71	9182.59	2296.52	1554.78	1663.83	13929.6	759.365	4513.74	581.659	886.68	954.9	330.965	665.93	494.334	263.2	223.75	967.672	328.015	77.7005	220.255	2001.46	785.208	443.242
205034_at	CCNE2	cyclin E2	4.98	0	100	93.3	3597.68	1413.39	804.121	464.759	497.603	342.636	491.648	460.179	719.648	1540.97	3478.1	1116.41	850.564	373.631	1721.3	744.091	1447.58	291.668	518.165	867.506	134.544	425.485	121.373	130.777	80.8821	352.794	120.209	70.5174	138.761	92.4613	156.759	153.812	68.4569	396.37
212344_at	SULF1	sulfatase 1	4.98	0	94.7	93.3	1221.5	610.528	14482	1578.34	373.567	2681.86	1479.65	1354.29	911.749	3319.13	607.853	654.644	1159.91	641.36	683.348	664.209	507.072	149.076	966.956	326.324	198.774	261.874	380.981	306.294	232.716	340.75	235.293	132.996	184.586	348.167	333.155	587.006	646.017	878.746
229147_at	NA	NA	4.98	0	89.5	86.7	503.005	615.226	6629.01	3851.53	425.481	1991.96	279.488	1510.46	103.479	319.716	149.789	927.152	602.756	1076.66	307.617	71.3229	1412.16	885.267	557.632	70.4722	143.622	127.369	87.1486	215.096	315.783	181.19	339.755	714.949	240.592	173.44	91.332	455.646	264.14	101.93
214157_at	GNAS	GNAS complex locus	4.97	0	94.7	80	321.4	1292.53	2484.44	490.52	37.4911	472.824	326.74	1037.23	358.019	113.544	1074.13	2804.57	239.233	342.117	407.585	1450.8	277.433	336.249	249.686	93.5518	159.648	166.921	186.891	126.015	101.219	161.809	127.072	274.479	205.427	106.192	189.318	142.683	76.5534	124.038
218782_s_at	ATAD2	ATPase family, AAA domain containing 2	4.97	0	100	93.3	1835.59	3772.55	1249.65	1258.86	2033.93	606.217	763.326	1173.92	1598.67	2441.27	1162.64	1959.69	1739.19	724.042	687.404	1209.86	1318.27	404.539	789.806	751.736	181.758	467.44	205.869	255.28	143.459	268.366	241.551	96.3651	182.112	172.811	151.547	300.833	157.076	669.606
224221_s_at	VAV3	vav 3 oncogene	4.95	0.02	89.5	86.7	75.2073	94.497	58.9158	675.958	577.265	1696.9	646.831	1390.16	4.91738	1487.12	35.3485	324.386	1192.55	2386.49	103.561	405.114	561.775	150.477	524.389	102.863	155.407	86.0834	157.245	140.09	74.0128	36.4879	184.201	255.05	106.603	210.142	179.972	99.8989	128.851	60.8241
206632_s_at	APOBEC3B	apolipoprotein B mRNA editing enzyme, catalytic polypeptide-like 3B	4.93	0	94.7	93.3	508.97	2483.08	327.958	1347.87	1195.2	1348.26	530.223	650.76	970.643	701.855	2163.71	842.572	1738.86	619.998	537.797	1908.11	914.543	56.7979	783.046	482.599	99.7067	338.348	115.315	149.648	74.2895	426.549	110.984	100.926	79.9167	116.298	85.7348	241.817	110.243	613.537
207847_s_at	MUC1	mucin 1, cell surface associated	4.91	0	89.5	100	2261.17	8266.77	237.224	7851.7	3402.6	10324.3	1597.7	7183.74	307.329	2123.96	9617.65	10905.6	7377.85	1167.37	2278.04	3826.96	6837.77	168.233	8215.56	1382.87	933.451	685.758	1299.13	1157.2	900.008	495.809	1380.02	2025.62	858.106	502.069	600.878	746.373	1465.56	668.847
228377_at	KLHL14	kelch-like 14 (Drosophila)	4.88	0.02	89.5	100	1594.17	4892.44	1.36494	4203.84	3950.3	2651.61	1161.2	3588.7	71.2869	1149.94	5349.93	967.709	4078.39	4446.41	3615.22	3152.03	2067.67	6153.01	8491.19	309.674	1075.77	1319.39	696.817	1014.14	860.183	401.861	654.93	920.507	481.913	469.135	587.126	182.355	605.489	387.809
209969_s_at	STAT1	signal transducer and activator of transcription 1, 91kDa	4.87	0	100	86.7	176.977	2776.86	678.131	1023.06	388.283	361.839	568.101	1590.35	619.61	1096.62	1799.96	211.443	432.459	631.508	2141.59	3803.49	297.405	165.21	1108.13	217.871	132.923	516.459	244.403	198.684	213.49	211.659	142.319	123.436	110.155	170.655	123.255	299.027	164.613	352.732
200606_at	DSP	desmoplakin	4.86	0	100	100	18478.4	10506.3	15017.1	12041.1	11457.8	17725.8	14207.2	5575.9	445.336	10996.8	12142	14567.8	14424.4	1000.71	7857.71	5425.03	19440.1	3214.01	9013.41	1538.77	3193.26	1868.78	1022.02	2116.05	1878.66	1978.48	1608.49	3631.14	1243.99	755.151	1163.46	6674.82	1729.63	2628.39
213693_s_at	MUC1	mucin 1, cell surface associated	4.86	0	94.7	100	4758.68	16426	340.558	14414.4	6778.28	15045	2526.56	12473.2	160.252	4275.45	13010.8	20324.2	13880.8	2580.89	5373.14	9745.9	14856.4	317.415	14753.4	2599.83	1863.18	1596.06	2220.8	2048.38	1785.96	1261.62	2143.59	4054.57	1494.88	769.47	1069.95	1486.04	2231.35	1347.92
224650_at	MAL2	mal, T-cell differentiation protein 2	4.82	0	94.7	100	7171.24	13208.6	2907.54	19893.6	7122.78	3206.44	5739.44	6977.44	51.1631	4827.18	3458.49	8370.5	10144.3	3499.56	9416.3	7557.65	5083.59	2560.55	5078.03	1783.46	2276.94	4744.1	720.886	1472.17	1172.4	991.99	991.104	1568.16	696.366	389.785	311.921	1552.74	1297.55	727.155
204983_s_at	GPC4	glypican 4	4.75	0	94.7	93.3	1298.4	1228.34	1436.08	523.839	159.347	2025.97	3674.7	3504.94	521.996	1844.54	3585.24	2387.61	341.799	608.268	358.913	124.344	366.61	542.975	199.654	141.488	132.88	514.04	285.36	214.244	365.022	314.499	306.973	229.498	174.435	351.241	309.004	269.028	289.212	215.122
226560_at	NA	NA	4.75	0	94.7	100	2409.9	5379	857.411	4150.47	1483.67	2813.19	2092.41	5107.84	40.7414	855.196	958.098	6589.69	3802.1	887.631	2068.52	3835	3455.09	120.35	679.323	252.071	642.539	628.081	450.445	575.928	440.967	267.423	434.614	1142.12	332.505	304.804	146.438	1434.62	700.209	151.454
232035_at	HIST1H4H	histone 1, H4h	4.71	0	94.7	86.7	149.881	1292.98	141.573	277.526	157.479	424.134	235.961	151.731	47.5489	290.016	5005.98	530.25	217.897	85.787	228.339	714.56	205	130.427	89.8727	145.507	239.763	94.9932	110.358	133.139	71.6367	68.2204	53.6417	203.458	146.348	129.555	53.6597	131.743	77.8347	80.275
219215_s_at	SLC39A4	solute carrier family 39 (zinc transporter), member 4	4.69	0	100	93.3	5547.91	8956.68	2705.65	648.102	2412.97	1148.82	2439.26	1542	749.45	1433.91	1384.99	1206.23	1787.75	657.768	1862.47	792.382	1126.25	841.307	506.533	1191.16	522.855	641.098	345.832	469.111	299.933	472.27	295.568	520.634	201.7	182.009	240.396	358.539	394.263	214.138
206074_s_at	HMGA1	high mobility group AT-hook 1	4.68	0	100	80	2301.85	868.519	3251.27	2255.13	7628.97	3059.9	1554.01	972.839	2185.26	596.792	2986.55	1718.4	2620.83	975.783	2908.48	3271.82	3386.79	1152.65	1521.22	876.054	466.574	229.95	400.256	437.728	302.035	551.513	295.328	514.234	238.153	152.05	261.88	1714.24	518.628	665.534
227405_s_at	FZD8	frizzled homolog 8 (Drosophila)	4.65	0	94.7	100	3513.1	2756.52	2060.78	365.427	1164.69	1554.67	852.44	1104.33	972.502	566.576	265.499	9905.09	289.931	666.275	730.931	66.3012	236.734	1073.08	5045.66	192.113	254.964	833.569	630.411	512.494	224.022	226.795	537.428	418.128	463.337	283.621	419.335	246.713	230.338	163.87
208103_s_at	ANP32E	acidic (leucine-rich) nuclear phosphoprotein 32 family, member E	4.64	0	100	100	1144.86	4081.81	1303.19	710.053	1263.46	1105.26	1091.57	836.23	1811.05	2001.96	4681.78	1476.54	1678.81	2984.28	1479.48	2099.46	1601.91	763.261	525.316	477.603	520.883	508.466	266.842	371.564	386.415	394.271	332.019	440.441	253.966	224.278	308.932	457.627	265.059	350.563
201489_at	PPIF	peptidylprolyl isomerase F (cyclophilin F)	4.62	0	100	93.3	2451.82	2289.29	2455.69	1823.11	4112.52	2067.27	3248.97	3984.11	2361.1	3079.98	1771.34	1834.12	2911.32	1548.55	2470.11	2142.84	1797.06	1510.49	1594.94	1074.15	469.784	106.308	521.123	421.838	428.866	507.332	339.391	643.542	489.252	280.787	255.444	1045.57	561.564	621.112
227935_s_at	PCGF5	polycomb group ring finger 5	4.62	0	100	100	907.326	1044.9	3103.17	1122.28	385.186	540.438	805.796	1260.28	216.281	515.141	1079.26	960.216	708.127	292.684	1219.73	1123.6	778.989	139.439	1047.2	263.952	179.265	287.582	189.297	125.68	209.239	152.304	118.556	207.599	285.112	193.055	153.961	181.475	184.687	218.998
222680_s_at	DTL	denticleless homolog (Drosophila)	4.58	0	100	100	1655.5	1463.4	1291.38	526.388	1176.31	815.776	413.362	1177.71	2164.49	1479.1	1209.36	1125.46	1035.72	946.678	1032.53	877.142	976.705	1053.92	950.988	648.556	117.766	503.332	96.4126	191.498	104.312	454.191	85.5923	97.8763	155.388	96.8537	114.887	275.043	101.168	642.129
203917_at	CXADR	coxsackie virus and adenovirus receptor	4.56	0	100	100	7226.84	5348.94	12840.8	7725.76	8733.86	14786.5	9546.77	11496.5	5482.87	14060.4	9810.3	11156.9	8757.87	10685.6	6917.4	11879.8	16804.6	5934.78	11530	2477.96	5370.17	1408.24	1825.43	4013.58	2564.94	2670.3	2269.7	2429.07	1620.73	1225.25	1051.02	1313.43	1332.54	1469.36
226817_at	DSC2	desmocollin 2	4.54	0	100	100	4332.14	1864.03	2474.37	4325.87	1089.96	7183.74	363.637	1281.64	1026.24	2033.78	3468.51	1000.11	2483.75	3989.33	1771.48	980.226	6649.07	105.721	4176.16	151.275	808.668	628.951	587.918	908.086	515.451	216.095	524.536	695.908	471.024	393.882	379.362	1390.85	812.571	313.294
218807_at	VAV3	vav 3 oncogene	4.53	0	100	100	795.76	3363.08	201.923	4387.03	3270.99	8352.13	4079.31	12914.2	141.081	9088.47	656.996	1516.56	4404.6	11175.8	5441.65	4498.94	4320.91	1167.13	3115.47	305.944	677.575	410.012	721.059	652.865	700.663	404.735	1927.3	1926.04	1117.51	2379.84	1622.56	645.586	727.565	218.247
212353_at	SULF1	sulfatase 1	4.51	0	100	100	1688.97	1777.82	13624.2	5304.48	809.932	3964.44	2288.05	1551.78	1055.39	3780.47	884.425	1189.61	1990.55	1077.69	2062.39	2219.83	1931.56	230.901	1428.61	398.586	191.673	618.723	378.02	429.081	389.357	511.383	366.102	343.398	362.581	666.145	524.571	935.933	869.512	1561.52
212694_s_at	PCCB	propionyl Coenzyme A carboxylase, beta polypeptide	4.51	0	100	93.3	1576.5	2566.4	3533.84	2017.15	3916.63	2289.54	3024.28	1609.35	2494.89	2607.96	3040.35	2366.31	2604.59	1497.39	1252.49	3453.72	1421.04	1689.23	1765.53	1622.95	497.349	121.423	382.56	340.841	313.701	767.056	320.78	675.269	298.448	385.649	303.211	534.408	584.37	687.375
203145_at	SPAG5	sperm associated antigen 5	4.5	0	100	80	966.769	2660.47	1899.46	717.074	1149.7	696.473	486.618	996.19	3956.12	933.657	1144.48	1354.88	1257.02	566.218	604.624	1173.47	1297.23	637.554	1470.97	888.593	189.666	388.67	187.612	191.563	210.784	406.544	228.895	160.932	206.142	158.911	98.4874	234.505	91.2076	563.221
235210_s_at	RPESP	NA	4.49	0.01	100	100	185.853	456.26	779.968	258.046	632.464	970.116	103.365	988.39	215.896	986.937	167.712	1327.99	287.605	134.351	13090.3	409.855	724.586	420.657	1586.82	480.459	190.699	519.788	188.586	302.394	289.199	194.217	234.937	268.35	213.917	193.91	172.578	235.772	353.028	330.142
226461_at	HOXB9	homeobox B9	4.48	0	84.2	86.7	738.884	211.029	123.908	357.926	335.114	90.3901	667.446	77.8924	630.876	815.026	907.278	2161.4	338.939	108.997	720.045	630.92	150.245	1990.97	1916.14	101.59	187.843	218.157	91.0225	164.708	95.4822	167.876	120.11	307.668	164.789	175.801	106.564	137.82	58.1943	186.304
1553972_a_at	CBS	cystathionine-beta-synthase	4.46	0	94.7	86.7	407.59	6879.81	566.329	355.359	677.622	333.279	708.004	382.39	2821.64	429.462	207.963	1213.89	677.667	94.2155	1739.27	1171.09	254.586	1221.12	1251.1	253.334	307.599	237.206	257.496	262.302	443.394	160.924	265.224	364.129	168.388	68.7442	240.403	247.52	281.962	226.998
202589_at	TYMS	thymidylate synthetase	4.46	0	100	100	5597.3	9094.48	9716.69	5938.58	5639.41	2774.15	1758.77	4767.77	20945.2	4686.57	2435.49	2187.23	6232.34	2162.08	8740.18	5933.92	5857.17	3451.09	6009.42	7904.18	572.802	964.124	535.391	368.654	521.016	2454.28	564.259	742.284	434.567	274.721	278.408	987.026	359.716	3215.92
205097_at	SLC26A2	solute carrier family 26 (sulfate transporter), member 2	4.46	0.01	100	100	9580.24	1140.46	333.852	1562.35	2507.46	19795.9	5976.96	913.696	480.696	3667.18	3132.23	39216	1556.63	8118.86	14662.6	2641.99	12191.7	2651.68	1596.93	3484.01	1919.81	118.385	911.556	959.648	1120.89	2701.04	1235.15	2543.22	1428.34	751.799	1227.43	1400	2026.63	1491.83
214452_at	BCAT1	branched chain aminotransferase 1, cytosolic	4.46	0.01	94.7	100	3596.01	5204.3	339.391	768.582	1521.48	177.272	1310.52	341.873	764.489	513.484	3086.3	6070.32	3418.83	428.66	2162.59	9778.95	750.706	66.3002	382.84	147.135	867.555	1038.23	260.643	1137.16	975.466	212.461	624.068	281.787	398.303	187.115	268.382	405.473	100.214	300.508
202833_s_at	SERPINA1	serpin peptidase inhibitor, clade A (alpha-1 antiproteinase, antitrypsin), member 1	4.45	0.02	94.7	93.3	309.88	5679.87	1516.95	13988.8	387.92	24497.7	4391.64	8672.32	1165.19	1375.13	3165.33	493.986	7126.73	13211.9	1493.6	4733.08	3739.16	10.3053	984.023	4859.63	367.888	482.143	508.953	728.34	439.683	1614.05	345.638	960.197	205.812	122.693	103.808	3276.9	1839.55	1327.26
201761_at	MTHFD2	methylenetetrahydrofolate dehydrogenase (NADP+ dependent) 2, methenyltetrahydrofolate cyclohydrolase	4.44	0	100	100	2782.15	7060.6	6651.24	6026.37	10825.5	3835.59	5570.77	6986.23	14370.1	6392.67	3762.58	5624.3	3186.89	1878.64	6618.34	10500	4643.23	774.471	8523.47	2543.74	758.835	938.608	696.723	671.157	836.268	1206.64	402.024	722.199	408.805	1717.83	774.202	5681.98	1873.07	1407.22
218507_at	HIG2	NA	4.43	0	100	100	4776.39	1930.09	1906.33	1090.4	1272.15	5844.33	2104.19	4806.09	1886.87	3787.83	1219.82	2359.17	2859.1	4288.15	1950.1	598.47	7763.45	584.408	729.516	524.412	503.206	1174.03	447.388	404.263	417.12	408.892	429.634	422.433	411.551	627.443	368.429	2069.25	447.994	577.075
225667_s_at	FAM84A	family with sequence similarity 84, member A	4.43	0	89.5	80	3002.51	5220.92	3998.34	1083.34	2837.46	2498.21	248.783	956.031	189.025	1007.96	5633.52	914.158	301.542	3807.8	4760.64	315.522	633.479	1983.48	6263.71	711.438	1224.89	501.862	689.59	885.192	398.537	433.174	321.048	521.931	346.397	368.618	413.159	497.375	599.41	227.399
225301_s_at	MYO5B	myosin VB	4.42	0	94.7	93.3	2047.6	4715.55	401.337	4442.13	2706.41	3762.01	604.485	1643.66	217.732	1074.45	2689.92	1105.31	3548.63	1691.08	1651.25	1381.21	3179.58	519.451	1706.78	377.788	529.992	716.608	271.912	357.456	354.886	522.82	378.784	1136.08	297.119	169.446	127.88	694.581	504.556	544.884
200660_at	S100A11	S100 calcium binding protein A11 (calgizzarin)	4.4	0	100	100	15994.8	19913.4	13847.2	15215	4214.42	21161.6	14746.6	12304.2	3247.64	7136.17	15103.7	17130.8	16929.6	13019	2910.35	4555.72	19609.4	9247.66	7245.08	1787.34	1818.95	2444.9	1044.06	1533.84	1514.59	2312.41	1665.8	4911.74	1137.13	778.323	1010.25	11999.1	4977.02	3004.09
242560_at	FANCD2	Fanconi anemia, complementation group D2	4.4	0	100	100	1064.36	605.478	1006.52	562.319	1028.81	438.064	267.341	748.785	1394.04	1467.06	1012.79	975.567	909.64	536.007	792.337	945.125	996.794	760.741	730.05	318.108	228.109	200.662	180.956	138.971	210.415	326.848	182.466	140.262	118.602	182.504	111.694	103.783	116.845	352.052
204224_s_at	GCH1	GTP cyclohydrolase 1 (dopa-responsive dystonia)	4.39	0	94.7	100	2776.36	6293.38	2421.87	1903.74	851.806	2127.73	3751.01	2980.5	1117.39	1297.31	1664.76	971.145	1208.05	991.868	1602.74	3184.42	2534.79	57.2453	3639.06	778.778	417.656	462.368	510.688	276.543	251.627	311.319	392.726	382.771	389.651	559.804	393.101	1468.57	426.452	414.427
205016_at	TGFA	transforming growth factor, alpha	4.38	0	89.5	93.3	189.886	132.641	4287.79	922.912	204.883	2300.22	911.604	1551.45	162.755	337.002	226.366	708.319	1326.38	84.5451	994.83	841.95	2180.89	431.495	1637.03	171.516	260.784	390.005	193.113	267.156	134.631	168.543	108.023	580.758	201.167	121.975	100.406	471.628	134.908	196.585
219105_x_at	ORC6L	origin recognition complex, subunit 6 like (yeast)	4.38	0	100	100	1300.98	2995.67	1456.56	1393.12	3177.96	1320.6	863.542	970.548	3403.42	2194.18	1647.18	1401.88	2244.9	959.661	2970.55	3017.94	3094.82	1477.93	2450.07	714.233	307.01	493.964	299.81	375.196	360.798	851.282	455.82	286.425	311.913	374.218	250.701	333.682	258.066	1243.01
235148_at	KRTCAP3	keratinocyte associated protein 3	4.37	0	94.7	86.7	2170.21	1577.24	1247.18	1387.97	795.758	1259.39	2612.65	1744.61	16.8353	980.605	3076	2462.75	852.547	773.792	533.375	676.476	845.226	287.463	2247.44	512.842	596.887	388.265	326.294	469.392	259.829	315.371	169.68	495.422	208.99	172.484	117.301	222.118	204.533	151.682
203046_s_at	TIMELESS	timeless homolog (Drosophila)	4.36	0	100	100	985.733	2569.21	1545.41	704.126	1841.51	970.101	2852.18	1820.29	2058.39	1130.38	1861.32	1334.15	1016.03	460.749	1467.59	684.26	1194.81	792.028	781.872	515.461	350.339	387.627	274.265	308.006	191.176	616.591	200.597	194.445	173.571	153.552	237.021	189.928	285.292	637.707
222740_at	ATAD2	ATPase family, AAA domain containing 2	4.36	0	100	93.3	1542.82	2204.06	1144.94	1753.76	1592.61	815.344	738.219	1352.01	981.474	3865.17	1081.79	2604.71	1467.35	559.64	1302.32	1403.9	1137.99	300.28	657.053	1140.6	285.191	164.989	259.484	176.541	214.247	447.984	293.939	100.594	187.758	188.233	289.563	257.683	189.102	604.592
223361_at	C6orf115	chromosome 6 open reading frame 115	4.36	0	100	100	4106.88	3123.32	1228.98	5374.27	3542.71	5358.12	10076	3965.93	2511.92	9697.34	4549.59	4128.03	3066.13	4149.99	3597	3861.13	4176.58	312.377	1650.56	1220.44	1254.83	739.356	564.36	818.423	676.006	1295.79	323.326	759.539	437.188	485.521	666.365	2580.37	935.327	1448.01
202525_at	PRSS8	protease, serine, 8 (prostasin)	4.35	0	94.7	93.3	4101.28	2579.59	296.749	1616.04	1665.5	1704.52	3706.22	2259.23	16.147	1137.22	6608.7	1647.11	1760.04	1855.54	1812.88	1129.73	1388.15	2339.21	1205	1042.58	763.168	1273.35	369.247	585.187	347.815	415.15	294.428	406.475	312.335	126.949	180.394	560.217	270.624	106.121
218009_s_at	PRC1	protein regulator of cytokinesis 1	4.35	0	100	100	3465.55	2593.84	4953.1	1066.26	2558.12	1586.95	838.584	2208.97	3969.08	2047.6	2945.05	1269.43	2281.91	1027.37	4103.2	1486.27	3997.16	1391.34	2431.45	3099.95	315.64	453.864	325.749	259.255	279.782	768.7	277.275	240.902	268.435	273.951	215.713	330.411	214.752	1059.44
211430_s_at	IGHG3	immunoglobulin heavy constant gamma 3 (G3m marker)	4.34	0	89.5	93.3	31013.4	52521.3	17500.7	44006.9	29039.3	8192.04	23422.3	18253.6	8344.9	6142.22	69777.4	208.233	32811.2	9458.26	3701.96	19707.4	19613.5	51.1488	41109.5	758.95	790.685	165.844	3257.39	1045.36	14419.1	699.713	3912.46	3730.08	27226.9	920.197	839.25	743.188	3247.46	17270.8
1555274_a_at	SELI	NA	4.33	0	100	93.3	527.071	1696.54	871.187	741.228	1691.22	496.077	483.709	1159.13	422.211	746.641	1604.15	1082.38	1054.25	620.979	944.889	2592.19	687.353	300.108	464.667	536.566	193.957	439.715	156.191	99.5444	136.502	310.627	131.361	333.137	133.818	112.397	76.4171	280.364	119.931	257.571
212592_at	ENAM	enamelin	4.33	0.02	94.7	86.7	3667.13	12076.9	105.99	2510.53	569.081	3455.74	9831.98	3384.42	304.221	2007.19	5532.44	41.3818	3459.5	1584.87	368.109	1016.14	1974.81	11.4483	5217.97	274.35	200.288	61.766	980.927	405.408	1761.53	81.2706	265.419	311.786	3642.89	188.107	144.978	25.2981	531.833	1529.72
210480_s_at	MYO6	myosin VI	4.32	0	100	93.3	4885.54	2679.75	1382.22	1706.14	1612.25	2075.84	2784.27	1178.02	288.44	1680.53	2608.97	747.607	3990.98	2433.74	594.478	935.818	3091.76	1291.66	1664.6	515.325	424.006	495.125	201.777	401.464	448.419	517.882	390.948	492.923	236.098	89.8989	233.45	1424.49	488.038	510.96
227566_at	HNT	NA	4.28	0	89.5	86.7	379.443	223.67	1061.72	616.407	153.914	508.639	239.312	573.426	211.742	48.7449	75.2041	106.772	635.27	151.434	912.756	761.48	355.255	6606.71	450.116	158.179	64.5513	158.754	60.0734	85.88	80.3578	173.088	79.9897	79.8405	104.176	97.3087	120.788	461.355	101.547	769.45
221218_s_at	TPK1	thiamin pyrophosphokinase 1	4.27	0.05	100	100	236.325	10925.8	179.069	487.678	1591.01	100.18	953.817	148.617	341.14	98.9046	310.371	159.794	860.599	123.625	154.158	214.362	978.512	429.262	1031.91	193.917	152.597	253.603	260.891	190.09	205.143	192.296	256.433	246.384	204.34	276.688	274.724	298.905	260.382	305.438
238075_at	CHEK1	CHK1 checkpoint homolog (S. pombe)	4.26	0	100	100	411.8	1120	646.6	547.601	521.64	547.752	231.062	393.041	850.947	1074.41	591.506	351.52	284.885	233.032	1643.58	443.936	853.851	509.756	316.693	253.978	91.8651	154.105	117.442	129.916	81.3208	206.236	146.416	133.302	69.4318	139.782	104.518	183.173	66.3145	268.088
229801_at	C10orf47	chromosome 10 open reading frame 47	4.2	0	100	80	2095.8	7422.35	657.325	901.878	1307.34	1032.04	2105.96	1096.91	423.907	256.857	1196.73	1007.44	1256.48	3364.08	1232.42	891.225	1341.52	410.986	783.253	337.867	459.974	617.316	342.703	376.737	295.736	250.863	247.982	451.104	444.971	235.991	172.424	343.502	545.263	288.436
208998_at	UCP2	uncoupling protein 2 (mitochondrial, proton carrier)	4.18	0	100	100	6146.34	17330.3	4398.7	10609.4	4987.94	8565.76	5455.99	4977.39	4678.93	2035.43	15988.8	522.96	5137.53	3692.44	15477.1	3318.66	7138.73	971.872	3393.69	2939.17	1003.26	2181.16	774.233	754.087	1030.64	1641.46	1015.41	2917.07	905.361	412.149	490.711	3891.68	2543.56	1049.63
204702_s_at	NFE2L3	nuclear factor (erythroid-derived 2)-like 3	4.16	0	100	100	360.682	883.636	184.589	601.078	870.356	1407.58	569.556	1461.78	358.414	424.496	540.231	3811.14	371.495	242.557	2054.35	1214.92	371.608	424.807	449.824	208.259	223.076	403.767	231.01	224.477	255.773	198.291	212.525	235.936	253.354	208.78	62.6444	115.553	124.916	194.314
219493_at	SHCBP1	SHC SH2-domain binding protein 1	4.15	0	94.7	80	213.875	1411.77	389.878	460.882	461.78	255.973	290.183	463.004	545.248	851.858	612.28	242.115	565.921	326.164	677.285	616.286	455.253	78.4556	548.125	431.263	47.7771	85.7397	49.2795	57.835	20.4201	247.783	38.7685	49.3288	3.2565	54.8907	70.2136	119.337	39.6749	483.661
212807_s_at	SORT1	sortilin 1	4.13	0	100	80	893.728	2145.02	1508.91	1189.43	868.619	1592.86	572.661	2191.26	975.181	841.404	3566.24	643.489	2608.41	479.718	629.767	1307.91	751.42	632.459	900.575	328.534	266.751	563.697	212.978	191.313	256.474	321.903	222.735	354.764	224.05	217.339	211.806	501.935	391.555	384.504
201688_s_at	TPD52	tumor protein D52	4.12	0	100	100	4564.05	3512.63	2228.91	4844.3	2861.61	2441.18	3740.43	2354.95	1143.39	4228.63	2362.66	4657.43	5025.08	1592.97	1875.42	896.076	1805.4	772.329	2963.05	1412.68	1151.76	1626.91	771.127	887.085	494.014	499.012	297.412	305.531	347.954	375.713	439.715	521.289	488.892	700.92
204146_at	RAD51AP1	RAD51 associated protein 1	4.12	0	100	100	1440.98	1600.16	899.796	1080.84	2400.7	698.083	1017.83	1447.64	1687.88	1488.8	1548.59	1443.19	2201.88	969.459	2459.62	2367.78	2101.21	586.666	1439.27	2321.44	176.987	243.888	174.657	153.368	168.5	486.784	177.689	123.186	138.69	191.189	112.993	278.361	75.6817	705.222
204971_at	CSTA	cystatin A (stefin A)	4.12	0	94.7	80	206.165	811.826	542.282	896.826	161.422	3406.51	299.272	1280.81	631.575	411.04	682.42	747.278	261.732	105.165	644.278	584.843	2322.62	54.5628	380.379	511.038	107.92	123.305	125.568	102.779	105.372	136.906	119.137	428.889	96.8133	115.104	140.715	262.672	136.123	252.004
212311_at	KIAA0746	NA	4.12	0	100	100	2587.87	1395.73	538.102	2164.45	992.555	2934.28	4717.91	2866.21	291.712	745.647	2714.42	1217.36	2063.73	1664.89	1271.24	1078.21	1457.52	419.552	1800.13	630.743	699.022	329.094	245.351	585.807	354.696	515.878	193.961	592.292	368.905	183.284	136.589	780.897	297.902	390.505
224209_s_at	GDA	guanine deaminase	4.11	0.03	89.5	100	2088.52	2517.53	348.188	1361.9	327.938	4532.61	74.7406	528.524	89.1839	842.751	929.934	11998.7	4994.47	3843.24	2109.19	261.706	18013.8	4082.57	174.337	1124.38	558.218	506.598	127.704	271.016	580.855	235.451	259.273	3308.35	255.054	175.381	116.747	1678.85	392.556	1768.44
226803_at	CHMP4C	chromatin modifying protein 4C	4.11	0	100	100	3362.56	2948.38	2286.97	2432.16	1189.55	2092.37	2081.08	1581.09	256.665	2042.19	1921.48	2503.86	1401.08	1578.87	4020.46	713.279	1875.88	1658.87	2004.32	324.802	858.924	300.812	395.022	875.625	494.747	422.26	333.431	777.735	434.12	268.151	234.967	905.707	436.57	233.203
230793_at	LRRC16	leucine rich repeat containing 16	4.11	0	100	100	164.289	999.052	1298.33	2579.61	1968.05	1794.58	2812.44	997.147	161.191	621.276	727.222	2434.02	1895.81	904.707	14223.7	626.078	3587.27	146.88	805.713	508.836	750.497	1060.76	387.626	603.785	575.315	265.246	464.69	619.696	401.222	359.402	229.604	358.187	575.379	291.538
211762_s_at	KPNA2	karyopherin alpha 2 (RAG cohort 1, importin alpha 1)	4.1	0	100	100	6157.16	8843.7	12664.9	6205.72	8646.85	10921.3	2208.94	6680.67	13015.4	6824.17	4841.94	9342.41	11397.2	4104	5035.82	9400.94	12912.7	1951.03	5535.2	6542.44	1069.27	872.863	813.757	1129.56	903.751	2644.13	826.363	1630.87	745.594	859.997	1057.21	2696.98	1529.53	4906.37
201690_s_at	TPD52	tumor protein D52	4.08	0	100	100	9855.03	16885.1	6172.59	17919.4	7154.24	6688.94	8202.57	7781.22	4796.34	11002.3	6248.78	14078.5	10547.7	4934.73	12309.2	4107.53	7315.87	1806.98	6175.96	2557.75	2789.93	5342.29	2571.24	1918.16	1723.52	1774.55	1593.98	1179.31	1235.8	1772.68	1994.8	1817.92	1338.7	2098.79
201848_s_at	BNIP3	BCL2/adenovirus E1B 19kDa interacting protein 3	4.08	0	100	100	4865.59	881.778	3912.02	1800.91	864.435	1733.73	907.474	4300.74	4401.59	3611.58	1219.31	1323.4	2687.07	7121.46	685.853	366.01	1760.93	482.091	1544.78	861.659	611.399	1124.37	648.189	599.412	411.115	456.006	412.322	453.44	528.032	277.107	367.196	961.444	558.652	335.61
219681_s_at	RAB11FIP1	RAB11 family interacting protein 1 (class I)	4.08	0	100	100	2665.99	3258.2	742.882	1782.06	1578.42	3060.27	4368.65	1380.84	211.876	860.59	418.583	1938.23	1409.66	1625.97	1935.55	1080.34	4459.03	427.989	1845.34	247.668	401.178	372.447	367.311	199.447	314.388	357.138	568.109	773.415	368.794	256.088	290.456	1245.41	469.075	547.185
221671_x_at	IGKV1-5	immunoglobulin kappa variable 1-5	4.08	0	94.7	100	28787.1	40713.4	13813.8	28571.9	26893.5	24270.1	22034.5	22203.7	13889.8	13290.3	62051.2	909.724	32071.4	8930.76	4072.11	22228	29307.6	223.321	39253.4	1054.17	1453.79	1686.72	3863.17	2007.67	11169.6	1453.93	4012.15	3207.29	25001.9	1347.78	1338.52	1486.75	3326.44	21496.3
212354_at	SULF1	sulfatase 1	4.07	0	100	86.7	1907.6	1900.68	23169.3	4212.69	739.501	5019.26	2362.71	2497.98	1798.97	4927.35	1178.67	1008.34	2023.27	876.911	2600.51	2022.04	1289.51	352.535	1863	626.758	247.093	2307.18	639.77	571.558	496.646	627.356	528.79	211.863	349.578	838.579	646.005	865.561	1267.28	1761.1
201387_s_at	UCHL1	ubiquitin carboxyl-terminal esterase L1 (ubiquitin thiolesterase)	4.06	0.01	94.7	100	203.391	7252.43	5269.37	2767.1	13776.7	1583.33	888.806	777.176	4688.03	1884.02	1196.81	1595.78	256.711	1292.13	3432.4	5626.15	349.346	5483.23	106.015	628.852	396.395	769.479	957.768	586.721	610.42	788.875	875.322	481.862	802.894	1046	947.406	585.925	534.744	1341.64
214308_s_at	HGD	homogentisate 1,2-dioxygenase (homogentisate oxidase)	4.03	0.02	78.9	93.3	2706.32	691.893	40.0411	3673.77	99.9994	1258.64	1129.16	1013.21	157.302	598.031	476.218	1547.49	2272.95	6632.39	510.732	113.718	1359.47	38.7334	260.117	298.105	215.938	657.033	142.237	334.187	186.721	336.435	155.379	1207.86	214.317	141.308	139.478	325.685	298.868	161.565
215363_x_at	FOLH1	folate hydrolase (prostate-specific membrane antigen) 1	4.03	0.01	94.7	100	1282.08	1156.02	871.823	644.732	1132.84	316.528	377.628	413.811	265.691	420.745	17079.1	394.194	1230.7	822.281	751.893	328.883	248.754	259.485	1000.3	1153.81	370.107	529.64	188.62	762.542	251.339	447.083	252.635	431.136	176.607	177.393	167.804	307.233	110.614	360.429
201695_s_at	NP	nucleoside phosphorylase	4.02	0	100	93.3	2973.45	2782.92	2229.78	1517.22	2580.93	2612.74	4488.6	2101.63	1287.19	2384.78	3834.76	950.739	2864.55	1349.13	1932.55	1958.8	4211.64	427.621	1446.28	632.641	333.278	624.951	320.818	302.442	249.51	419.161	251.983	493.596	283.332	264.211	270.784	3235.4	538.448	408.401
223502_s_at	TNFSF13B	tumor necrosis factor (ligand) superfamily, member 13b	4.02	0	100	86.7	567.682	2010.65	2150.81	1467.85	511.627	409.148	1066.54	1017.9	1460.42	757.191	2023.49	111.845	289.468	500.095	659.831	2338.88	506.746	173.429	1335.54	412.565	175.359	277.699	212.217	266.358	149.668	187.839	120.305	194.685	156.908	150.811	140.591	777.583	311.325	269.937
202912_at	ADM	adrenomedullin	4.01	0	94.7	100	14138.5	4737.41	6324.59	1624.79	337.517	8509.79	1438.37	11778.2	4211.39	3832.5	7500.05	5460.59	5734.07	12188.2	1555.15	502.39	13138.8	122.293	4736.46	551.696	442.303	625.961	1119.55	622.726	897.638	523.677	886.736	653.15	523.718	1376.26	586.37	10497.3	1098.76	854.723
209212_s_at	KLF5	Kruppel-like factor 5 (intestinal)	4.01	0.01	89.5	100	2292.03	1392.88	739.715	1507.24	356.958	1400.9	418.763	267.144	59.9654	610.994	910.111	1709.76	5511.57	610.018	555.755	826.663	9002.6	138.315	2589.92	138.888	461.951	851.689	148.36	464.225	253.325	282.947	601.657	770.619	347.022	245.785	358.776	588.6	269.96	293.995
64408_s_at	CALML4	calmodulin-like 4	4.01	0	100	100	301.97	179.657	263.812	3249.6	311.263	2841.22	951.301	2234.69	229.24	794.708	259.853	876.162	2603.49	749.391	654.371	187.117	2131.4	911.691	510.084	574.916	189.446	245.336	145.443	118.202	127.353	181.851	135.682	1221.84	90.3669	117.753	120.016	156.303	200.245	358.994
221651_x_at	IGKC	immunoglobulin kappa constant	4	0	94.7	100	28471.8	41007.1	13957	29315.2	27763.7	24163.8	22520.9	22384.9	13041.6	14012.8	59293.6	1132.84	34908.2	9239.58	4686.45	22492	28142.6	280.875	40004.1	866.296	1579.5	1704.02	4169.6	1938.24	11021.3	1225.36	4313.88	3962.45	25982.4	1646.42	1497.8	1179.1	3504.09	21700.4
35666_at	SEMA3F	sema domain, immunoglobulin domain (Ig), short basic domain, secreted, (semaphorin) 3F	4	0	100	100	562.26	4070.69	4865.45	2859.71	8064.44	3611.92	2773.7	9751.28	1526.79	3278.5	863.72	2575.51	612.458	1000.66	5318.15	4904.31	1083.86	4981.3	2713.17	1185.86	854.426	876.389	644.14	849.175	403.943	909.781	598.972	997.719	650.934	661.588	577.833	1933.97	799.581	979.672
200872_at	S100A10	S100 calcium binding protein A10 (annexin II ligand, calpactin I, light polypeptide (p11))	3.99	0	100	100	8691.99	8392.22	20603.9	24795	3567.53	11433	6159.49	21436.8	11518.6	6247.2	2648.08	6301.52	16145.4	2110.05	14743.7	2748.95	33947.2	3764.95	8854.59	2173.2	2762.02	1426.05	2951.89	1584.9	1826.95	1547.75	2592.1	3366.59	1952.04	3706.06	2347.92	4121.32	7349.01	2670.91
224097_s_at	F11R	F11 receptor	3.99	0	100	93.3	1399.7	3997.09	981.499	943.337	1026.99	2672.43	1855	1847.34	270.221	1503.46	1942.29	1539.47	1875.71	2245.92	925.526	1656.27	1719.02	1262.47	956.414	562.609	604.291	533.417	235.374	520.027	373.612	470.654	282.913	481.822	345.666	204.309	204.113	513.103	321.132	405.304
235209_at	RPESP	NA	3.99	0.01	84.2	80	138.209	527.547	662.265	235.006	464.436	787.831	77.8842	689.876	88.5379	679.939	235.46	1170.26	295.308	112.594	9660.41	397.337	609.272	395.93	1285.13	424.475	104.147	559.329	203.991	334.064	191.002	189.168	148.298	328.28	206.687	188.698	87.5207	166.827	257.115	270.535
221539_at	EIF4EBP1	eukaryotic translation initiation factor 4E binding protein 1	3.98	0	100	100	3784.93	3885.76	2803.4	923.645	2573.72	1056.65	4006.11	1746.73	4693.8	1634.35	910.253	2921.01	853.594	1108.41	948.19	1885.76	705.373	554.606	1464.68	1257	361.598	515.893	376.501	336.668	288.867	684.093	382.841	273.129	285.686	448.932	387.115	744.888	628.343	658.203
213007_at	KIAA1794	KIAA1794	3.96	0	100	86.7	1171.38	811.431	1102.68	743.628	1338.64	392.968	403.277	1159.71	1681.23	1384.3	948.55	679.613	1274.18	763.957	2133	829.436	1824.87	462.35	660.788	816.906	180.073	200.048	137.577	146.84	179.657	473.619	135.349	149.973	157.806	73.0666	151.138	365.236	148.173	623.861
218883_s_at	MLF1IP	MLF1 interacting protein	3.96	0	100	100	3234.03	4495.27	2285.74	2142.46	2376.06	1346.17	1810.02	3214.91	6303.28	2273.8	1679.16	1777.31	1766.46	1243.9	3901.7	2431.85	4097.05	1571.35	2302.17	3647	227.762	857.518	186.71	188.523	239.471	955.035	331.574	208.224	265.598	166.104	180.905	505.955	273.392	1786.08
203925_at	GCLM	glutamate-cysteine ligase, modifier subunit	3.95	0	100	100	451.728	724.783	1405.51	8913.57	1015.12	2543.97	1635.7	1256.56	742.537	1016.89	1079.43	827.164	983.931	7205.01	735.472	910.803	1146.03	157.731	1623.71	1012.63	353.849	564.727	279.375	311.95	360.47	292.01	399.12	781.957	335.565	252.78	320.815	480.001	436.87	681.5
201663_s_at	SMC4	structural maintenance of chromosomes 4	3.94	0	100	100	2727.96	3266.5	3237.79	2176.09	5875.08	2525.31	1666	3417.32	5314.29	3470.19	3615.83	2645.96	3269.33	1986.31	1436.75	3641.13	2722.5	828.963	3190.02	1860.15	786.069	344.74	240.11	613.363	597.753	777.222	536.989	630.736	541.808	431.327	449.879	1041.3	821.972	1752
211429_s_at	SERPINA1	serpin peptidase inhibitor, clade A (alpha-1 antiproteinase, antitrypsin), member 1	3.94	0	94.7	100	797.654	9128.76	1814.77	17391.1	621.31	24100.2	4750.4	12350.5	1941.55	1635.84	4151.76	720.426	9187.38	15619.1	3720.66	7456.27	5211.54	143.457	1860.63	6981.3	489.023	1362.84	694.17	980.103	514.455	2582.91	552.662	1697.6	333.009	207.128	233.005	3638.24	2136.59	2139.11
221664_s_at	F11R	F11 receptor	3.94	0	100	93.3	3551.07	2479.73	1663.03	1547.58	1549.6	4187.52	1899.83	3222.15	293.128	1893.98	1913.82	3615.03	3177.89	4723.9	2402.37	2737.61	2753.83	3243.61	2906.88	1065.35	980.515	447.951	429.215	860.881	506.138	764.046	439.558	894.64	447.768	273.022	315.961	1487.69	437.906	629.279
228057_at	DDIT4L	DNA-damage-inducible transcript 4-like	3.94	0	100	93.3	297.72	243.043	672.498	1089.49	153.988	1378.71	3627.03	2063.51	1716.86	587.699	553.586	1277.28	348.331	381.828	718.689	1651.11	660.727	681.351	533.881	149.069	650.227	209.094	290.952	246.632	237.561	217.338	272.197	285.21	268.633	265.285	290.373	61.2098	181.985	106.587
230746_s_at	STC1	stanniocalcin 1	3.94	0	100	100	2799.04	2940.51	2544.75	1665.9	1602.76	5386.02	656.535	6271.27	5720.36	4373.12	2416.86	5152.98	5349.43	700.623	21439	2093.08	13748.4	2463.58	476.736	402.666	337.4	591.355	159.552	605	606.86	130.05	298.714	852.365	385.01	201.938	381.88	8701.03	3204.16	756.303
202779_s_at	UBE2S	ubiquitin-conjugating enzyme E2S	3.92	0	100	100	1919.98	5695.28	8982.43	1800.62	5056.2	2035.53	1022.32	2243.55	12226.8	2043.58	2627.27	2014.49	1746.77	689.573	809.579	1681.99	1925.05	1832.79	3366.18	4787.4	449.161	547.055	445.622	233.539	280.799	1125.9	307.65	319.453	406.323	201.752	543.673	757.755	392.703	1224.09
205206_at	KAL1	Kallmann syndrome 1 sequence	3.92	0	89.5	80	174.119	526.547	569.262	1573.57	518.608	446.25	423.378	4374.6	142.448	499.552	405.772	590.79	62.1979	207.815	391.756	260.106	93.3923	1866.92	625.418	206.235	59.303	151.265	50.338	60.1493	105.104	149.075	73.1318	155.878	81.6764	126.955	3.96447	888.274	216.595	445.022
210046_s_at	IDH2	isocitrate dehydrogenase 2 (NADP+), mitochondrial	3.92	0	100	93.3	4936.55	3618.26	9285.17	3075.16	5352.8	7282.71	3780.59	11207.4	2931.99	3567.58	5964.87	7164.22	5353.59	3735.55	2119.62	1876.75	3839.23	1256.29	3469.28	4026.78	706.751	84.8216	484.854	549.925	565.818	1557.58	405.064	1265.92	481.963	302.652	364.979	3668.54	1178.95	2421.96
203362_s_at	MAD2L1	MAD2 mitotic arrest deficient-like 1 (yeast)	3.91	0	100	100	1537.44	3524.63	4338.12	2254.26	5496.56	1926.07	1824.27	1597.37	3901.13	5540.94	4044.97	1659.72	3401.81	1738.91	1719.77	2485.76	4149.32	667.685	1953.91	3026.37	574.245	341.11	613.176	451.501	516.41	836.823	559.351	475.214	485.034	547.898	511.635	433.902	162.397	1308.51
210827_s_at	ELF3	E74-like factor 3 (ets domain transcription factor, epithelial-specific )	3.91	0	94.7	93.3	5406.12	5995.8	1307.94	4492.44	1441.31	5762.98	2518.36	2220	169.899	1762.07	1029.3	10711.7	5350.73	2652.81	3026.19	1043.9	6004.16	376.162	4287.62	781.599	615.973	606.474	654.217	969.899	567.843	590.375	1009.39	1479.05	425.805	257.826	383.217	3363.53	1140.49	378.313
212445_s_at	NEDD4L	neural precursor cell expressed, developmentally down-regulated 4-like	3.91	0	100	100	638.034	2190.82	595.592	1082.99	515.79	1299.15	256.933	1251.78	543.583	496.981	561.59	580.739	791.913	2109.76	410.646	284.12	1013.48	1704.07	495.005	208.5	171.711	314.785	193.492	297.854	218.441	152.348	211.864	231.893	134.855	190.067	172.911	337.313	174.312	387.658
212850_s_at	LRP4	low density lipoprotein receptor-related protein 4	3.91	0.03	84.2	80	898.191	1078.28	2447.67	527.525	348.789	387.522	173.862	143.339	760.376	420.588	7806.15	143.775	69.8924	181.544	3087.37	205.655	126.669	2850.59	2019.97	112.395	137.365	192.806	403.817	325.49	250.164	220.162	557.458	305.944	360.972	307.787	395.276	805.531	274.071	128.926
1552797_s_at	PROM2	prominin 2	3.88	0	94.7	100	990.325	1828.91	30.4256	1173.63	661.976	2268.62	1122.86	6454.78	129.24	2375.82	775.119	3893.9	874.171	529.762	3928.03	732.875	1687.37	1529.19	1099.64	255.922	642.108	502.164	532.099	677.183	591.056	378.054	746.968	779.301	470.641	287.286	225.364	82.8356	193.388	165.377
204170_s_at	CKS2	CDC28 protein kinase regulatory subunit 2	3.87	0	100	100	6098	12629.5	9982.09	4770.42	9957	3544	1917.76	8205.48	9041.34	9495.05	4475.44	5637.11	6999.78	3093.4	4675.42	4122.94	7427.49	3721.55	5347.06	9868.97	992.678	2344.5	571.428	828.937	687.236	2000.04	504.427	679.906	432.026	387.422	939.684	1381.88	428.751	2670.64
205698_s_at	MAP2K6	mitogen-activated protein kinase kinase 6	3.87	0	100	100	14442.9	2109.39	448.153	915.546	1106.65	3616.21	5539.52	1318.13	798.385	1650.59	1319.73	2598.23	3064.41	2322.62	1875.1	680.657	5887.17	986.934	1468.05	1269.14	1098.81	799.606	708.139	940.378	578.002	788.533	481.625	1024.06	752.192	377.298	321.01	243.346	577.785	665.04
224795_x_at	IGKC	immunoglobulin kappa constant	3.87	0	94.7	100	30463.1	39649.8	16144.3	32106.1	30469.5	25845	27452.3	23471.8	13832	16263.9	57395.4	1226.31	36211.4	12090.1	5722.6	25153.5	29363.9	315.873	37684.8	1088.4	1812.31	1606.06	4777.09	2405.78	12044.7	1754.09	4675.97	4568.46	25609	1792.41	2104.05	1508.97	3815.27	24550.6
226374_at	CXADR	coxsackie virus and adenovirus receptor	3.87	0	100	100	5546.19	2785.96	7161.01	3248.79	3041.56	6431.12	4991.27	7160.2	3397.38	7960.35	4249.18	4688.89	3232.8	4522.73	5353.96	3737.23	6215.31	3560.93	6398.93	1904.95	2503.23	3316.27	806.711	1543.59	1096.7	1074.16	1259.91	1148.82	797.845	766.611	654.537	688.191	901.188	664.916
201587_s_at	IRAK1	interleukin-1 receptor-associated kinase 1	3.86	0	100	100	1638.32	7110.23	3810.79	4451.56	1406.3	1835.81	4597.26	6319.13	2793.45	3892.73	2673.73	3262.16	2020.78	2553.16	6553.41	3707.48	2280.05	1448.47	3464.59	1066.61	960.217	280.461	911.497	772.213	641.418	1009.33	662.617	1214.74	621.473	627.257	564.134	1797.69	1241.91	1085.62
201689_s_at	TPD52	tumor protein D52	3.85	0	100	100	3538.24	5862.42	2527.78	10344.9	3663.96	3363.08	4459.32	2790.57	1546.11	8380.92	3959.29	7866.22	6380.82	3042.38	3483.14	1779.64	4103.2	513.847	2823.52	790.566	1685.49	2673.42	1535.9	1362.49	918.482	790.028	877.384	688.401	614.497	920.055	1179.06	925.372	526.435	999.62
225342_at	AK3L1	adenylate kinase 3-like 1	3.85	0	100	100	5570.15	2948.01	1722.01	1068.5	2317.62	1796.37	3585.79	8276.53	781.898	4605.89	2589.31	3901.89	1325.25	6499.76	1728.5	574.894	1143.42	145.746	3600.38	368.54	582.929	1066.63	777.533	706.354	648.251	672.043	1020.71	439.737	719.88	869.169	779.074	1086.69	937.288	433.539
235092_at	KCTD1	potassium channel tetramerisation domain containing 1	3.85	0	100	100	420.233	2015.95	84.4226	621.048	1572.56	1095.84	260.215	455.815	208.227	321.484	312.193	758.559	1402.86	1085.73	298.93	1743.54	808.585	120.592	356.225	206.669	287.403	497.739	147.156	276.441	200.19	130.656	155.864	301.246	112.805	71.8877	93.347	134.351	58.0288	187.447
238673_at	NA	NA	3.83	0.03	94.7	100	115.246	1267.42	53.8387	4178.5	1378.7	464.404	127.181	1818.68	166.007	2403.9	814.548	3263.56	1677.95	665.359	10758.2	2305.72	531.51	1638.07	384.173	336.97	814.975	406.166	263.304	620.904	520.617	624.269	574.353	408.943	627.773	310.096	236.735	586.273	503.124	177.994
203276_at	LMNB1	lamin B1	3.81	0	100	93.3	454.493	636.461	769.688	530.812	1296.16	681.044	277.617	832.072	1186.08	764.963	557.993	736.631	901.046	291.312	676.617	858.364	1691.51	345.28	510.265	537.253	149.335	131.663	130.308	151.908	122.867	403.293	68.0076	118.237	186.114	116.097	90.8263	322.839	97.1234	277.76
223000_s_at	F11R	F11 receptor	3.81	0	100	93.3	11204	13410.7	6884.84	12341.8	7527.03	15370	13950.1	12261.4	1278.13	11443.2	7512.57	17832.6	7414.27	15890.3	10345.7	9611.36	14722.9	8412.31	8994.69	3483.99	4747.1	995.062	2747.08	3482.98	2299.35	2678.9	2314.04	4708.93	2401.02	1265.18	1677.27	5613.57	2420.8	1886.06
226936_at	C6orf173	chromosome 6 open reading frame 173	3.81	0	100	100	4517.54	15648.3	2611.24	1777	2401.01	2068.5	2133.3	2321.01	5091.27	4434.07	11538.7	2170.81	6317.07	1637.71	2787.13	3679.1	4059.3	1444.24	1584.57	3342.99	516.964	1250.17	602.445	554.835	549.039	1392.17	834.213	450.442	508.816	824.044	801.091	1297.75	1674.82	1626.09
229796_at	SIX4	sine oculis homeobox homolog 4 (Drosophila)	3.81	0	100	100	2323.95	1928.4	118.828	638.692	1393.8	1728.18	2645.41	1669.56	897.268	1885.57	741.879	2822.05	826.145	1696.11	1547.19	1718.6	684.835	2904.4	439.47	708.823	485.901	498.821	246.557	465.337	301.327	416.882	462.841	725.089	267.593	256.804	270.767	395.127	132.117	300.59
243049_at	NCALD	neurocalcin delta	3.79	0.03	84.2	100	6301.25	2066.32	30.7169	91.6108	278.765	427.505	518.38	326.383	43.6255	2507.59	244.363	2052.5	1246.46	1109.91	1220.36	234.83	1883.75	1396.23	375.157	167.065	447.13	572.3	159.566	427.332	327.161	339.795	162.746	443.41	210.88	246.599	199.684	511.332	266.147	177.693
227046_at	SLC39A11	solute carrier family 39 (metal ion transporter), member 11	3.78	0	100	100	1398.36	2289.19	1047.09	1340.8	318.442	631.511	1920.79	4439.54	335.977	517.097	660.032	1144.21	713.55	1556.75	1292.98	859.524	536.052	466.46	449.817	424.393	295.986	263.607	256.001	276.009	303.388	335.203	139.745	420.495	247.324	199.183	227.394	443.896	415.492	333.842
212314_at	KIAA0746	NA	3.77	0	100	100	7390.2	2435.19	1202.22	6920.29	2479.01	8224.51	8797.99	6801.5	720.455	1888.16	3150.88	2932.02	3974.04	4167.06	5121.82	1663.72	4786.85	1182.09	5199.21	2044.39	1778.12	2191.99	599.504	1260.69	701.585	1152.32	551.799	1502.7	538.01	382.032	305.055	1738.34	979.188	814.792
221245_s_at	NA	NA	3.77	0	100	100	1707.15	8713.65	657.877	2836.62	1908.22	1652.96	4062.26	941.054	301.001	727.467	481.064	4331.35	3077.39	1086.18	2236.37	1061.98	2547.6	620.846	3261.17	465.042	1157.48	613.864	554.247	810.679	683.31	272.762	708.669	514.766	386.775	427.249	394.343	837.904	699.622	304.587
218035_s_at	FLJ20273	NA	3.76	0	100	100	3836.97	5459.88	560.421	3618.16	1656.26	4349.99	3883.59	3789.63	294.799	1629.34	2203.3	4164.83	5068.32	5531.75	5189.26	1761.47	4634.94	1244.1	2254.44	1290.56	987.808	983.456	508.826	848.216	582.335	655.629	595.42	1495.26	497.342	259.115	429.073	1985.36	1111.95	603.28
221577_x_at	GDF15	growth differentiation factor 15	3.76	0	94.7	93.3	3425.04	509.536	2378.89	1304.14	345.647	2307.5	604.972	2529.78	810.754	636.423	525.841	1988.98	2248.39	2641.87	416.8	2733.11	4912.72	189.91	5336.78	81.8034	367.162	340.618	500.919	322.521	366.969	474.461	226.349	675.218	173.867	229.874	637.323	2424.07	325.689	370.729
228204_at	PSMB4	proteasome (prosome, macropain) subunit, beta type, 4	3.76	0	100	100	769.17	1083.18	961.967	1225.23	1354.85	908.974	844.932	649.87	1453.69	750.067	1334.92	730.268	523.05	881.101	9918.5	3069.4	1311.71	1264.31	716.86	763.987	283.948	165.065	318.442	281.913	332.381	433.548	490.201	619.148	479.677	330.861	416.32	368.054	500.417	455.119
212218_s_at	FASN	fatty acid synthase	3.75	0	100	100	742.99	2272.35	1803.14	634.031	2120.85	920.688	537.99	830.105	1252.43	850.224	4177.86	910.387	615.064	681.435	575.946	524.514	710.632	713.193	334.556	457.427	274.357	283.293	301.285	225.503	320.011	338.757	236.146	368.872	265.534	276.614	295.222	282.864	250.274	284.57
203213_at	CDC2	cell division cycle 2, G1 to S and G2 to M	3.74	0	100	100	7464.9	8224.51	8373.07	6811.76	13429.3	3386.95	2986.37	3558.11	8161.3	11618.1	2745.43	4793.24	5404.38	1461.56	7788.57	5507.47	5514.18	2244.99	3521.15	13134.2	329.476	452.422	279.527	526.539	421.589	1945.2	480.487	448.08	367.105	286.989	412.557	1294.12	433.523	3028.38
204972_at	OAS2	2'-5'-oligoadenylate synthetase 2, 69/71kDa	3.73	0	89.5	93.3	220.514	887.243	724.675	795.203	202.634	416.618	736.796	2140.89	373.251	1031.06	2085.39	230.791	215.027	167.864	2817.18	1384.18	144.75	65.825	448.093	133.728	61.3808	324.517	244.236	186.194	115.784	252.364	119.36	213.265	199.939	148.06	116.262	299.987	157.138	619.068
203645_s_at	CD163	CD163 molecule	3.71	0.01	100	100	452.836	2508.86	6014.49	2936.73	886.878	1090.08	1886.17	2247.4	5429.99	1094.13	1766.9	129.009	263.894	439.722	467.396	5219.91	507.616	83.3985	576.344	851.084	272.96	534.679	244.118	158.032	249.056	343.429	158.232	233.123	176.606	482.532	305.803	1535.42	766.975	922.881
202107_s_at	MCM2	MCM2 minichromosome maintenance deficient 2, mitotin (S. cerevisiae)	3.7	0	100	100	2684.01	3330.07	2821.84	1904.82	5573.84	1546.12	1373.86	1408.94	5140.13	1946.53	3264.61	1401.59	2094.58	1044.01	3224.51	3707.38	4009.63	3676.3	3122.29	2074.8	601.969	455.833	732.757	568.615	560.503	1048.38	760.546	858.913	594.533	555.131	608.456	260.461	290.912	1384.18
225716_at	NA	NA	3.7	0	100	100	2573.5	3822.23	3112.07	3000.23	2784.53	2002.78	2021.59	2242.05	2555.75	1154.02	1660.94	3084.39	3946.32	1872.61	1262.85	1669.77	2991.46	812.189	2686.67	1324.58	921.415	668.363	507.751	613.506	495.85	772.13	581.779	757.965	382.333	422.599	594.974	399.374	405.61	797.671
205543_at	HSPA4L	heat shock 70kDa protein 4-like	3.67	0	94.7	86.7	423.342	268.769	1357.87	115.271	192.459	832.071	246.562	343.737	1566.95	690.948	506.962	113.889	715.326	468.483	103.126	98.7996	614.169	214.564	208.518	68.2375	139.62	431.634	94.6006	79.6551	91.7737	49.1924	201.938	159.767	143.798	118.006	152.292	50.3618	52.3018	121.104
215049_x_at	CD163	CD163 molecule	3.67	0.01	94.7	93.3	420.23	3010.78	6115.29	3076.57	862.02	1014.72	1782.44	2363.57	5299.78	1015.91	1568.95	129.876	336.806	315.745	504.473	5426.88	661.05	43.8039	680.933	1001.38	196.864	379.288	193.266	167.421	283.994	284.915	129.448	283.825	264.255	473.135	292.053	1739.84	892.076	867.82
202869_at	OAS1	2',5'-oligoadenylate synthetase 1, 40/46kDa	3.66	0.01	78.9	80	276.942	672.025	1248.93	2299.17	257.447	532.025	867.418	3468.45	68.0887	1071.75	3068.04	1066.73	840.251	146.848	1853.17	3546.44	243.388	31.4387	921.599	358.65	213.896	457.485	494.472	291.804	185.96	319.795	289.805	215.577	203.533	210.849	361.903	361.087	253.138	635.877
212444_at	NA	NA	3.66	0.03	89.5	100	2277.98	1636.9	39.3144	1337.31	139.015	2344.51	150.381	2778.04	111.248	432.623	170.942	5988.27	2695.74	466.799	2365.27	453.833	3501.29	105.068	692.213	83.288	218.021	461.663	336.961	390.34	303.969	225.027	365.739	253.644	327.446	274.799	359.539	1798.47	466.689	112.083
218186_at	RAB25	RAB25, member RAS oncogene family	3.66	0	94.7	100	5721.33	1209.83	1785.96	3268.7	2499	5029.3	4176.52	1810.66	9.89911	1674.06	4255.83	4359.23	3937.06	5020.07	2200.84	1760.97	2745.71	3476.28	1764.05	1419.25	1653.42	1863.16	732.458	1072.01	673.48	815.445	489.385	1233.81	390.131	243.342	243.29	595.707	522.744	279.046
207981_s_at	ESRRG	estrogen-related receptor gamma	3.65	0	89.5	80	1232.88	88.7914	243.376	216.685	1404.3	837.704	274.761	1493.37	2325.31	138.64	279.498	2214.69	403.752	1784.34	172.541	40.7348	607.861	1129.45	99.2895	386.504	155.133	180.332	157.043	158.205	176.012	145.181	165.657	1027.29	115.268	109.951	132.361	71.5012	65.5367	197.152
222077_s_at	RACGAP1	Rac GTPase activating protein 1	3.65	0	100	100	3053.07	5530.39	3890.79	2269.56	4267.97	1904.16	1659.43	4151.02	3324.37	3793.04	3182.91	3172.98	3159.42	1390.44	3201.24	3466.98	5004.17	1344.09	2683.84	3628.45	520.128	495.462	545.946	513.347	575.784	1195.37	498.728	431.164	617.618	617.803	547.225	628.93	367.113	1902.04
224959_at	SLC26A2	solute carrier family 26 (sulfate transporter), member 2	3.65	0	100	100	14460.2	3555.75	1014.89	2159.54	3375.99	25471.2	14433.1	3528.72	1508.83	7972.27	7130.31	39814.6	1787.28	10459.3	12916.3	3037.08	15613.6	3640.08	1679.23	3513.12	2202.26	4217.18	2258.48	2140.03	2299.89	2857.16	1603	2546.14	1657.66	2058.01	1859.49	1497.99	4826.89	1993.21
225314_at	OCIAD2	OCIA domain containing 2	3.63	0	100	100	6135.19	4471.14	2989.6	5673.07	4530.64	4962.32	4457.84	6466.07	3795.53	2467.04	9677.03	3987.4	4338.31	6574.1	8647.85	5729.89	8186.17	4531.53	7909.05	3232.15	2574.76	872.343	891.535	1747.2	1247.95	2018.59	1092.42	1812.51	949.979	773.705	1180.6	1886	883.78	1787.57
218498_s_at	ERO1L	ERO1-like (S. cerevisiae)	3.62	0	100	100	1621.56	854.199	1258.88	944.035	396.93	2288.13	2261.24	1646.91	454.715	491.387	948.729	832.24	3826.28	927.773	397.839	626.242	3086.14	214.634	831.283	215.085	230.248	521.459	121.181	264.34	234.628	275.541	255.453	229.182	206.532	220.173	172.66	1491.13	378.882	395.2
201251_at	PKM2	pyruvate kinase, muscle	3.6	0	100	93.3	6986.72	8784.8	11505.4	6107.54	5139.63	12701.6	4614.86	5926.89	15885.4	1422.57	8297.52	4869.35	14211.7	7838.28	6175.61	4167.63	10171.8	6124.81	8732	2952.11	1459.21	1679.56	1833.34	1664.54	1454.9	2935.22	2477.97	4094.24	1395.58	1063.19	1205.51	2623.16	3207.71	2745.1
209211_at	KLF5	Kruppel-like factor 5 (intestinal)	3.6	0.02	94.7	100	1973.98	2057.14	618.358	6072.79	751.192	2442.89	883.186	836.439	18.8452	2200.37	2992.04	2428.19	6501.73	1604.79	582.1	1242.53	7203.21	104.717	2102.3	172.893	911.807	507.627	614.143	914.65	749.8	276.272	672.452	1166.65	857.929	558.16	514.184	769.761	455.855	208.676
217772_s_at	MTCH2	mitochondrial carrier homolog 2 (C. elegans)	3.59	0	100	100	5768.74	6088.02	8104.26	6651.96	4405.63	4828.93	1137.19	9828.17	10375.1	3371.3	6642.87	1855.13	6093.09	3821.63	2964.25	3349.25	3834.73	1630.21	4869.45	3227.72	1264.4	2170.14	920.497	720.154	715.663	1278.34	807.284	1155.21	857.638	789.234	777.046	1779.33	2174.54	2410.37
224579_at	NA	NA	3.59	0	100	100	3456.53	10641	4645.04	4778.41	14136.2	9020.35	2062.18	9041.35	6346.7	9063.39	1506.79	9614.29	4246.26	3251.43	8855.4	6048.71	3070.91	4041.08	6410.41	617.491	834.484	534.205	789.16	1157.95	1690.06	849.048	2901.24	1685.36	1836.11	3855.38	2384.47	4703.05	1549.8	1035.32
202546_at	VAMP8	vesicle-associated membrane protein 8 (endobrevin)	3.57	0	100	93.3	4379.19	3062.51	3253.44	7706.54	3635.04	6443.38	7094.7	8949.62	1605.79	3168.71	4921.36	6717.76	5277.23	3921.63	3545.66	5024.7	5732.47	4091.76	4048.54	1916.58	2104.07	283.036	957.891	1697.21	1066.48	1079.95	689.6	2568.74	1072.1	476.13	561.361	3077.19	1995.55	904.431
205483_s_at	ISG15	ISG15 ubiquitin-like modifier	3.57	0	100	100	1364.44	12160.4	5430.98	6091.97	1587.47	1211.31	1295.78	15222.1	1905.08	12257.4	6373.17	535.685	4362.16	2575.6	8747.79	10875.8	4293.2	317.272	4851.05	7251.22	649.146	992.641	828.334	920.688	417.985	1324.84	398.574	590.593	454.671	380.709	664.206	2018.27	921.721	4639.43
205552_s_at	OAS1	2',5'-oligoadenylate synthetase 1, 40/46kDa	3.55	0	94.7	80	209.908	822.869	593.665	1083.73	284.861	318.243	563.361	2036.36	242.431	743.626	1612.4	559.229	573.886	88.3627	1635.11	1748.05	172.088	78.7265	517.852	315.039	119.112	255.181	161.625	169.053	237.928	234.868	266.424	131.527	131.268	118.877	234.491	263.263	128.758	318.12
229097_at	DIAPH3	diaphanous homolog 3 (Drosophila)	3.55	0	100	80	970.675	2631.55	1595.35	531.201	964.07	475	293.089	931.836	1665.13	977.745	965.328	521.534	1186.72	362.123	866.382	621.471	1123.64	368.445	1187.78	1426.41	105.929	238.185	122.916	107.458	167.157	361.925	69.8038	106.071	117.016	100.535	110.016	168.17	77.9941	782.249
201088_at	KPNA2	karyopherin alpha 2 (RAG cohort 1, importin alpha 1)	3.54	0	100	100	4159.83	8792.13	8209.43	9136.77	8411.72	9405.97	2304.47	6053.6	10931.4	9866.46	5973.53	10869.9	10911.6	5564.69	7498.99	11956.9	14399.6	1547.09	4782.76	4115.19	1402.33	925.224	1407.19	1566.94	1229.62	3313.01	1116.72	2386.96	1048.04	1605.63	2070.74	3868.11	1915.01	5675.63
218792_s_at	BSPRY	B-box and SPRY domain containing	3.54	0	94.7	80	1397.84	481.371	930.844	865.588	438.841	846.876	270.369	897.983	82.8229	315.645	331.502	1147.1	543.743	794.395	714.136	264.136	844.46	285.516	1087.27	167.258	342.411	441.494	147.527	389.026	102.582	145.623	105.491	179.152	145.471	102.202	40.254	247.622	140.458	97.7124
223556_at	HELLS	helicase, lymphoid-specific	3.54	0	100	86.7	699.82	1166.4	610.974	622.046	1005.95	424.088	131.952	564.213	653.342	1260.85	430.648	342.758	1106.65	270.233	1577.63	958.638	1683.51	621.916	600.61	622.236	139.709	147.623	144.698	142.15	156.341	314.421	232.681	195.593	231.969	156.201	193.092	145.917	78.3668	381.661
226863_at	FAM110C	NA	3.54	0.02	94.7	93.3	4993.89	248.557	124.975	6494.48	984.155	2539.35	4604.68	2681.42	76.1782	968.789	473.081	6127.81	2814.61	5780.28	434.363	3023.57	2848.91	1620.08	6864.87	415.208	660.639	338.196	729.192	930.974	952.247	455.387	999.567	1354.75	725.264	982.611	696.79	822.298	1707.46	221.533
205339_at	STIL	SCL/TAL1 interrupting locus	3.52	0	100	93.3	1157.3	1667.04	1019	1260.22	1342.41	814.86	439.542	1264.95	1149.23	1311.39	1606.58	1029.26	1906.82	833.052	1198.83	1179.81	1662.29	218.5	1159.38	1032.75	209.212	279.118	179.366	235.641	257.125	444.604	200.219	178.035	276.768	220.321	211.899	477.544	169.272	614.348
208700_s_at	TKT	transketolase (Wernicke-Korsakoff syndrome)	3.52	0	100	100	5891.72	5703.74	10374.9	24115.3	11183.6	5027.78	4008.41	8235.42	10226.9	6552.29	3844.31	7149.12	8701.96	14317.5	5000.43	12640.9	8063.49	3763.03	6298.83	5106.49	2639.92	1699.02	2767.64	2495.7	2538.3	2166.55	1666.35	2763.8	1948.25	1475.03	1372.79	1868.73	2888.02	2691.24
217901_at	DSG2	desmoglein 2	3.52	0	100	100	5572.01	4400.47	5901.88	8553.67	4329.19	7220.42	1615.28	2206.49	432.292	3067.23	6350.79	2009.33	8543.93	5845	2826.2	3559.43	8771.09	2467.3	6190.59	1161.4	2514.89	3400.03	848.779	2168.09	1309.67	1293.02	1343.28	1378.82	761.53	835.927	808.626	973.317	895.423	478.374
202411_at	IFI27	interferon, alpha-inducible protein 27	3.51	0.03	100	100	3736.16	30653	3589.64	8285.23	1459.26	4651.26	14880	34424.6	1529.85	26392	46751.1	407.029	17731.9	6046.49	4965.31	31102.5	874.395	362.126	25747.9	21668.4	2533.38	732.388	2984.64	2452.24	2154.91	4102.63	1537.35	4072.8	1786.61	1756.67	1731.5	3355.35	2597.25	5752.23
226706_at	QSCN6	quiescin Q6	3.51	0	100	100	862.987	1475.01	555.548	745.824	743.907	1320.35	478.803	1474.54	240.337	419.301	1081.43	1248	1048.32	374.502	1328.13	512.454	736.676	933.197	508.072	130.903	181.815	370.737	215.847	172.576	260.288	195.432	316.333	284.128	117.556	200.936	192.474	528.799	114.983	338.908
228559_at	CENPN	centromere protein N	3.51	0	100	100	500.91	2896.57	1118.74	1018.02	787.011	532.273	415.946	502.941	1511.4	692.885	568.716	290.91	448.962	210.444	1137.31	1181.73	797.16	299.692	1263.75	1140.22	92.4924	264.13	96.2083	68.4415	128.986	409.573	134.423	104.996	112.862	125.134	124.864	230.395	110.855	489.652
229390_at	RP1-93H18.5	NA	3.51	0	94.7	100	994.007	1645.04	1799.94	2959.72	555.329	521.07	1646.22	611.583	1358.96	1043.43	1130.92	78.737	562.326	517.046	618.482	4010.7	980.425	42.2667	2354.62	692.775	252.138	256.722	255.108	268.375	461.656	316.475	317.101	239.677	265.57	264.253	242.366	598.626	372.009	462.347
201943_s_at	CPD	carboxypeptidase D	3.5	0	100	93.3	1192.04	1052.79	1799.39	2890.19	681.267	2595.83	3469.13	5726.93	971.588	679.812	2163.29	5286.35	1527.45	3135.71	1362.68	917.1	1308.56	492.681	2304.1	1019.8	763.594	618.384	380.884	501.256	453.077	498.101	354.513	526.617	303.205	349.384	383.701	1393.01	566.765	821.193
218400_at	OAS3	2'-5'-oligoadenylate synthetase 3, 100kDa	3.5	0	100	86.7	555.316	2232.28	974.509	1003.36	634.433	568.465	768.832	2090.95	254.068	1138.9	4987.38	483.19	1422.24	323.334	2903.14	1941.14	457.986	226.234	1497.56	251.117	193.198	545.505	412.271	458.392	312.766	535.538	179.867	268.102	307.712	317.332	245.329	340.62	315.519	841.865
201131_s_at	CDH1	cadherin 1, type 1, E-cadherin (epithelial)	3.49	0	94.7	100	12729.6	15048.8	5783.06	23968.2	14382.2	19194.5	12372.9	10465.4	111.987	8282.01	13558.1	6458.05	17089.3	13305.6	8847.01	6113.62	15300.5	4480.39	10944.4	3149.3	5508.84	1993.12	2757.33	4393.95	3670.03	2923.37	3344.25	5167.61	2363.58	1361.3	1104.69	5780.6	4138.37	1689.92
201487_at	CTSC	cathepsin C	3.49	0	100	100	1878.94	7098.11	6583.19	8145.27	3760.74	8686.09	4428.52	10591.4	4683.36	6575.7	8479.75	1260.88	5519.65	1616.3	5580.59	9613.76	5672.23	5351.33	2187.12	3257.13	1469.12	580.058	1061.55	962.837	852.744	1473.32	472.253	1146.57	723.681	620.857	881.677	7212.71	1576.7	2098.93
202625_at	LYN	v-yes-1 Yamaguchi sarcoma viral related oncogene homolog	3.49	0	100	93.3	1551.97	2771.29	1697.16	2120.26	872.095	1988.33	1963.08	2383.87	823.602	766.022	1371.68	2604.2	1907.14	1528.76	2352.23	1657.58	1754.42	97.9894	911.097	781.057	313.841	309.281	304.074	354.253	242.485	257.764	211.412	389.924	169.739	281.028	267.215	1765.89	698.41	690.19
205535_s_at	PCDH7	BH-protocadherin (brain-heart)	3.49	0	100	100	581.949	715.446	55.141	369.112	186.916	325.84	96.7739	1118.23	89.0422	99.0345	773.874	160.363	365.165	178.233	719.402	2204.58	463.721	139.348	643.184	144.785	211.693	296.783	104.97	92.7305	129.329	223.041	140.516	197.276	93.032	62.7207	98.2346	86.6018	158.101	62.6937
222496_s_at	FLJ20273	NA	3.48	0	94.7	100	1066.78	2648.39	343.851	3584.45	1097.84	2607.18	2331.37	1515.67	87.3795	912.094	1521.63	1649.02	3356.16	2688.83	956.849	1507.92	2893.02	318.264	820.497	564.559	673.764	505.895	402.219	553.515	342.912	299.145	243.371	1204.47	225.312	133.201	208.606	1252.75	408.983	224.307
225142_at	KIAA1718	NA	3.48	0	100	100	901.01	835.912	949.041	494.55	327.47	725.116	913.375	1371.02	426.929	283.652	938.106	1261.62	1380.28	3437.62	1260.14	421.205	1227.92	128.752	901.908	357.713	214.477	407.998	139.313	129.383	145.447	427.59	45.8765	225.532	215.064	80.7661	227.994	763.606	200.441	547.102
226452_at	PDK1	pyruvate dehydrogenase kinase, isozyme 1	3.46	0	100	100	2642.3	2447.13	2024.91	1322.79	1592.69	2339.99	2364.01	4998.65	2624.84	3859.21	1274.66	2678.89	2202.81	4512.05	1286.63	358.663	2968.64	670.808	3268.56	687.323	484.487	454.625	531.396	463.394	956.171	471.219	660.664	304.163	825.106	944.239	605.533	1534.25	631.424	799.151
211075_s_at	CD47	CD47 molecule	3.45	0	100	100	3705.22	7106.62	3062.44	6526.63	5170.28	5966.57	1525.13	6214.89	1914.73	5855.96	7101.39	4577.88	13071.5	3226.94	6202.66	26880.2	10122.6	3158.66	8672.7	3425.19	2172.59	3275.58	1743.66	1581.9	1538.85	1279.68	1560.23	2783.35	1414.84	1123.65	1123.91	2531.47	2150.26	2047.84
217487_x_at	FOLH1	folate hydrolase (prostate-specific membrane antigen) 1	3.45	0.02	100	86.7	505.568	320.454	568.666	349.04	622.653	238.147	229.644	210.748	279.391	320.143	9736.4	223.063	800.753	624.874	98.3422	208.845	148.949	274.905	578.915	752.462	242.637	304.149	80.5369	448.771	201.192	244.037	166.813	187.577	171.24	158.046	99.9112	301.146	87.3723	291.271
217809_at	BZW2	basic leucine zipper and W2 domains 2	3.44	0	100	100	3260.4	9199.56	4761.69	5124.07	9442.68	6742.48	7346.78	8275.99	11059.8	8433.63	3030.97	5424.93	7101.52	2738.37	6349.5	3820.99	8162.85	5801.05	3791.14	2622.57	2249.89	3627.49	1139.38	1521.43	1764.9	2613.19	1083.31	1456.07	1202.97	1096.48	1169.95	2166.96	1779.97	2025.35
225154_at	SYAP1	synapse associated protein 1, SAP47 homolog (Drosophila)	3.44	0	100	100	1471.92	2927.99	2443.66	1696.22	1883.63	3142.59	2657.89	5664.85	3762.95	4707.51	3630.84	2519.36	3641.78	2416.56	1111.42	5675.77	3324.1	571.091	2323.6	1219.82	860.698	1098.33	405.332	657.455	466.815	1009.29	546.92	1083.19	509.685	311.437	469.231	1803.97	1084.67	1212.29
231810_at	BRI3BP	BRI3 binding protein	3.44	0	100	100	855.503	1713.59	1080.8	1274.48	1091.23	1019.61	1070.57	1208.83	1041.88	526.786	1055.07	1586.12	2403.59	796.351	570.064	877.944	1386.96	482.42	1411.94	260.854	443.303	526.611	313.424	295.32	278.811	676.691	286.668	393.702	172.92	222.608	264.424	193.136	198.251	391.386
201849_at	BNIP3	BCL2/adenovirus E1B 19kDa interacting protein 3	3.42	0	100	100	11937.2	3578.99	8295.51	6531.84	2842.51	4748.58	3210.66	10570.8	8928.28	9428.28	2806.02	4558.31	5969.42	15018	3206.33	1022.53	6104.18	2000.22	4820.95	2653.51	1730.66	744.657	1850.04	1230.71	1421.76	1392.48	1691.69	1823.27	1636.14	1717.63	1824.74	3728.42	2096.09	1171.69
202935_s_at	FLJ37644	NA	3.42	0	94.7	93.3	1460.65	1943.96	3095.6	3467.17	1251.53	1686.14	295.479	2590.62	4064.65	1175.99	365.372	6807.73	680.221	2892.27	6957.25	2458.47	4783.26	8555.27	6367.67	229.422	1309.81	1184.72	928.259	952.675	1119.85	421.128	1263.75	861.677	1962.38	396.527	1077.66	688.085	1538.21	104.027
202936_s_at	SOX9	SRY (sex determining region Y)-box 9 (campomelic dysplasia, autosomal sex-reversal)	3.42	0	100	93.3	2730.67	2305.3	4759.92	3086.72	1472.24	2479.93	509.746	4858.91	6614.26	1382.31	293.882	5053.54	607.656	2983.94	4018.94	913.303	2508.4	7669.33	3756.07	156.885	1314.07	1172.8	1756.51	1530.17	1099.59	323.086	663.803	688.458	1084.93	451.632	1093.54	507.17	1429.33	132.704
214005_at	GGCX	gamma-glutamyl carboxylase	3.42	0	100	100	1017.15	1180.16	886.998	1107.8	1001.72	768.455	964.852	1681.52	1164.78	1087.95	2930.77	516.63	513.245	639.326	1863.52	1162.94	950.209	536.974	523.285	678.114	311.275	383.732	180.882	193.782	273.084	277.886	292.576	182.788	222.879	212.614	210.512	552.311	322.695	434.977
201118_at	PGD	phosphogluconate dehydrogenase	3.41	0	100	93.3	2888.69	1629.45	4652.55	10001	5754.09	5485.02	2111.16	1539.84	5852.6	2583.69	3643.69	2016.47	3143.05	10134.8	1027.69	4211.31	2674.31	621.753	2347.21	2585.16	1159.99	623.545	872.743	1102.55	890.745	1356.72	742.233	985.84	604.909	622.802	676.2	1891.73	887.921	1758.92
219648_at	DSU	NA	3.41	0	100	100	1021.62	1650.26	784.223	2095.11	1515.19	2328.94	3216.87	5038.61	317.927	853.678	456.224	1444.36	1533.85	2020.76	1365.5	1642.18	2223.4	392.348	2999.83	1978.56	844.987	639.845	367.348	496.823	324.428	390.291	217.45	552.574	230.901	200.654	218.802	505.296	380.112	270.032
220161_s_at	EPB41L4B	erythrocyte membrane protein band 4.1 like 4B	3.41	0	100	100	2297.49	2939.43	1446.74	1721.99	3798.7	2351.34	1147.26	1643.28	358.465	3664.4	632.671	1388.97	1952.91	1908.29	2197.44	800.117	1554.24	1440.65	1802.8	844.331	961.227	921.286	529.093	713.535	446.582	340.275	407.308	847.205	445.262	351.06	285.626	322.198	330	369.152
235141_at	MARVELD2	MARVEL domain containing 2	3.41	0	94.7	100	3097.34	2752.83	1765	2872.67	1426.73	3103.54	4911.02	2405.08	224.398	2542.24	1651.1	1648.33	2071.7	2352.51	2827.87	1364.05	3145.81	2293.62	2286.86	487.555	1110.7	2212.97	536.189	910.319	673.541	772.048	334.55	803.567	418.017	292.742	276.586	615.209	563.469	359.111
201193_at	IDH1	isocitrate dehydrogenase 1 (NADP+), soluble	3.4	0	100	100	7574.81	13776	8341.47	16861.3	6579.58	14663.4	19293.8	17215.1	5887.78	8651.15	6203.77	16418.4	9804.57	21724	7405.88	5013.88	9847.97	3722.96	5249.38	5329.39	3345.27	1152.16	3171.85	2176.53	2934.96	3283.88	3716.3	4191.7	1933.61	2870.04	1911.63	4423.22	3826.89	3187.91
209218_at	SQLE	squalene epoxidase	3.4	0	100	100	7817.23	6947.7	4737.43	7140.14	6974.45	3393.93	3099.47	4563.89	3136.12	11113.3	6154.75	3429.83	3399.91	5033.33	3986.07	3431.29	2777.98	1682.98	2202.6	2610.5	1585.35	4474.81	1149.83	1331.27	965.696	1020.53	819.423	2019.25	667.068	663.539	568.851	767.458	1497.9	998.117
227475_at	FOXQ1	forkhead box Q1	3.4	0.02	94.7	100	1036.31	1427.76	10769.7	3873.17	346.641	1996.96	2015.38	760.606	180.843	541.42	282.864	1415.13	2539.87	4577.04	10578	3623.48	5949.29	417.321	8855.06	125.451	774.054	1131.46	1119.36	898.473	1029.01	196.386	1802.21	1726.74	1210.2	240.505	512.593	2353.64	801.791	273.122
200737_at	PGK1	phosphoglycerate kinase 1	3.39	0	100	100	3551.83	3373.41	6413.51	4786.31	4001.85	7725.67	4440.23	9829.07	5213.89	6010.76	3317.35	5814.06	8043.1	9437.17	2106.38	3062.61	7046.95	1384.97	4578.94	3161.39	1628.07	971.11	1181.47	1408.1	1104.28	1099.86	1253.42	1489.2	835.059	945.484	1224.54	3748.88	1538.57	1696.84
204984_at	GPC4	glypican 4	3.39	0.01	94.7	100	2913.74	1131.35	1654.65	963.725	191.08	4166.24	5468.34	3979.14	863.094	1999.1	3751.93	7962.05	380.916	1128.77	1234.84	162.9	1289.79	880.985	322.867	230.019	344.902	1305.06	661.163	551.727	871.715	433.81	963.7	620.736	664.441	876.853	527.329	414.839	602.205	362.372
219797_at	MGAT4A	mannosyl (alpha-1,3-)-glycoprotein beta-1,4-N-acetylglucosaminyltransferase, isozyme A	3.39	0	94.7	93.3	172.271	725.397	237.428	332.299	289.415	289.894	469.996	615.333	285.698	204.902	578.86	164.797	247.522	192.828	787.929	439.22	401.574	63.492	163.281	105.654	69.5524	174.521	66.8318	98.6331	68.4943	38.3243	68.0225	57.2554	115.8	91.2431	107.788	229.008	162.44	95.7156
203216_s_at	MYO6	myosin VI	3.38	0	100	100	5485.54	7026.79	2081.2	5212.09	3497.52	4561.86	7358.21	4036.82	807.416	5080.4	6163.23	1637.15	5237.9	5080.55	3615.71	2544.82	6033.81	2548.04	2876.77	1213.87	1218.38	1374.74	861.366	1064.89	1360.74	1257.92	1067.29	1612.47	821.706	715.738	787.186	2850.3	1226.09	1470.86
209552_at	PAX8	paired box gene 8	3.38	0	89.5	100	3065.87	4132.55	57.1405	986.597	2440.12	1789.15	999.861	1842.61	69.1481	884.141	3612.35	1597.26	3429.5	2615.78	5211.75	1875.51	3406.33	5479.59	3018.17	198.783	701.672	533.155	382.373	755.379	801.021	522.774	602.671	1686.7	476.47	231.862	250.908	1586.7	1968.41	161.032
225681_at	CTHRC1	collagen triple helix repeat containing 1	3.38	0	100	100	16244.1	3022.89	11793.2	4062.25	3731.36	3184.18	737.9	7134.11	1291.19	7745.81	17575.8	529.671	1082.38	549.456	22224.4	4155.48	1516.59	1512.63	3200.84	3502.01	542.921	389.57	488.621	545.918	388.801	678.808	275.429	330.877	474.99	436.318	651.324	12895.9	1228.09	3160.23
209114_at	TSPAN1	tetraspanin 1	3.36	0.04	94.7	86.7	2345.64	1708.35	328.025	6578.57	4270.73	11827.7	5228.04	8898.9	18.7732	4569.7	3770	774.05	9569.02	2877.83	3089.51	197.409	8327.58	23029.1	578.556	2723.42	1514.39	450.224	457.823	625.39	839.639	1196.26	1187.21	4263.47	567.753	102.395	229.17	5942.65	1810.44	1107.22
230165_at	SGOL2	shugoshin-like 2 (S. pombe)	3.36	0	100	93.3	690.002	2231.41	1002.71	634.937	1016.37	596.09	651.811	1522.49	1365.09	950.225	383.102	622.161	819.258	373.753	578.493	673.974	661.215	289.161	764.966	898.993	159.481	173.633	103.477	264.439	147.732	273.443	210.726	121.173	204.358	112.939	198.233	231.362	152.254	464.311
202826_at	SPINT1	serine peptidase inhibitor, Kunitz type 1	3.35	0	94.7	80	2784.93	2076.45	2051.94	2568.6	903.925	4448.03	2888.03	2935.52	198.087	769.988	2254.82	1920.45	2790.89	2328.6	979.265	1547.46	3939.56	1567.81	1755.25	701.468	740.12	858.113	397.259	707.631	584.184	411.66	496.124	1136.14	376.542	23.1808	170.961	1782.38	950.627	262.196
204767_s_at	FEN1	flap structure-specific endonuclease 1	3.34	0	100	100	1745.99	2189.68	2334.32	1751.52	1436.09	1447.27	824.404	2648.34	2731.71	1581.21	2253.63	1484.92	2123.45	1042.32	2712.38	2526.37	2502.68	957.793	1620.02	2289.51	485.349	271.027	492.732	379.781	315.059	761.133	319.555	487.764	287.315	299.335	260.062	545.212	336.316	961.448
222433_at	ENAH	enabled homolog (Drosophila)	3.34	0	100	100	5463.09	9048.96	7775.63	4474.13	8170.66	11642.6	3529.1	12746.6	8688.5	9616.79	4957.72	5803.2	3648.31	19842.7	10463.8	5243.84	6060.3	16012.5	5189.24	5311.36	1307.62	606.403	1215.69	1457.57	1516.34	2503.2	2232.13	2445.98	1460.2	1415.58	1853.06	3653.08	6990.22	3425.67
218816_at	LRRC1	leucine rich repeat containing 1	3.33	0	100	93.3	3799.86	1414.34	518.456	1723.3	1382.61	1579.61	1844.24	1162.59	381.408	1749.66	6193.45	2260.68	2461.67	1309.28	1017.35	1237.5	1584.37	993.728	777.458	857.924	717.604	496.905	516.073	594.194	533.203	694.007	344.559	421.518	381.131	342.779	451.18	743.924	440.979	391.714
225105_at	LOC387882	NA	3.33	0	100	100	1134.3	13591	1278.22	5696.78	2573.75	4092.35	1029.63	1773.04	1056.53	2554.74	4733.78	1575.79	11759.1	4563.47	1642.23	1743.84	9500.61	622.642	4283.29	1457.05	564.419	877.224	552.281	409.191	805.752	575.671	416.44	5525.36	584.273	661.871	616.926	1101.02	2351.03	1315.18
201662_s_at	ACSL3	acyl-CoA synthetase long-chain family member 3	3.32	0	100	100	2089.27	8525.21	3217.44	4280.44	2375.5	2783.94	4151.57	3495.97	2731.78	2559.63	3025.13	3684.31	3694.54	4717.49	1829.2	3082.33	2913.4	749.842	1977.12	899.573	1322.72	1102.45	485.802	787.165	778.324	964.914	994.71	1151.01	745.455	797.919	843.967	1609.17	1231.26	1003.18
208658_at	PDIA4	protein disulfide isomerase family A, member 4	3.31	0	100	93.3	2110.34	4480.75	1878.91	3854.07	2149.8	2540.99	6309.17	4191.59	7819.58	1423.7	2084.74	1631.7	3734.58	2188.13	6539.93	1741.87	2842.27	1780.65	3830.73	2009.69	1090.98	144.36	735.537	1051.83	842.11	1509.26	533.978	985.924	718.031	359.218	621.291	2396.36	712.589	1333.33
204033_at	TRIP13	thyroid hormone receptor interactor 13	3.3	0	100	100	1288.22	899.609	1238.16	788.063	2249.31	721.553	397.807	983.922	2266.49	1165.51	706.902	800.749	971.958	700.583	2061.05	1457.56	1203.09	601.678	850.828	807.83	198.906	407.274	199.556	167.831	239.082	341.556	207.703	1283.44	166.236	278.104	175.67	117.283	71.4751	447.105
211695_x_at	MUC1	mucin 1, cell surface associated	3.3	0.01	89.5	86.7	413.506	1272.31	65.1177	1391.95	784.412	1536.31	270.977	932.049	49.6792	343.304	1837.95	1458.09	957.871	234.173	345.638	715.575	1441.04	65.3186	980.353	243.101	225.481	238.857	267.279	288.179	284.513	84.703	296.361	442.404	198.185	191.348	105.012	215.702	343.112	191.648
212268_at	SERPINB1	serpin peptidase inhibitor, clade B (ovalbumin), member 1	3.3	0	100	100	2274.04	916.732	1665.89	5325.49	647.456	5385.49	418.288	1015.88	583.154	833.843	1524.57	3893.98	7069.16	1048.04	1540.54	3564.25	7378.29	270.173	1799.67	758.1	738.959	589.336	680.386	602.086	552.196	425.378	659.389	1412.37	631.178	443.2	583.782	1578.15	931.77	677.803
217356_s_at	PGK1	phosphoglycerate kinase 1	3.3	0	100	100	7274.68	7367.39	12881.7	9618.37	8148.99	15148.3	7696.08	22017.6	13210.8	11503.9	7662.17	9752.9	14293.8	14805.1	3326.9	4691.51	11763.1	2622.59	10791.5	7239.52	3985.71	1341.68	2857.36	2633.94	2390.67	2263.02	1992.47	2568.35	1750.77	1422.93	1898.85	6448.68	4005.59	3757.46
209916_at	DHTKD1	dehydrogenase E1 and transketolase domain containing 1	3.29	0	100	100	966.384	1815.36	984.005	489.631	371.109	595.642	1796.95	1778.28	750.971	1518.14	600.359	769.839	442.395	1245.73	533.382	259.364	647.79	815.092	604.129	249.466	228.506	680.738	335.683	251.92	258.206	250.944	336.622	126.918	189.75	170.177	146.014	301.346	310.778	235.076
202083_s_at	SEC14L1	SEC14-like 1 (S. cerevisiae)	3.28	0	100	86.7	351.59	784.636	550.522	586.888	476.568	932.843	912.722	1072.86	649.697	232.52	1514.6	787.109	260.994	918.107	339.459	3301.07	524.639	310.334	687.54	190.46	169.788	315.645	181.387	87.67	133.905	174.27	83.7533	269.301	184.889	136.436	138.999	1150.18	218.189	221.925
226213_at	ERBB3	v-erb-b2 erythroblastic leukemia viral oncogene homolog 3 (avian)	3.28	0	100	100	4192.73	2441.86	1420.32	5568.47	3960.61	3646.45	6263.56	5412.08	125.605	2114.39	3257.04	4510.97	6028.03	2958.53	3462.28	2541.61	3753.23	2387.03	2076.69	578.501	1141.99	1062.1	814.078	1355.18	953.799	616.459	780.596	964.627	717.88	534.095	439.463	3678.89	1955.55	304.095
204502_at	SAMHD1	SAM domain and HD domain 1	3.27	0	100	100	1088.07	1727.62	675.638	1329.45	778.432	836.331	2647.67	1256.88	505.184	2064.65	4821	680.252	708.069	744.855	1041.81	1588.34	1094.12	306.161	1429.96	468.217	343.803	751.628	132.162	204.937	231.781	691.019	132.461	782.374	343.094	252.191	223.261	552.674	283.153	727.509
222396_at	HN1	hematological and neurological expressed 1	3.27	0	100	100	2147.22	2404.12	2168.75	2744.49	1555.59	2587.66	992.421	2758.74	5173.51	2444.94	879.428	1390.43	2047.52	1655.04	2604.13	1994.57	2409.28	928.978	1517.89	1461.81	325.231	702.153	339.084	325.065	401.497	618.897	344.462	417.941	323.253	312.749	338.199	2065.93	597.006	1189.76
208308_s_at	GPI	glucose phosphate isomerase	3.26	0	100	100	5881.96	7627.61	11799.1	6720.29	9689.93	8023.09	3473.16	8767.76	11327.1	7202.9	8021.21	4823.46	7050.57	7954.51	3381.19	4791.63	5283.66	5551.24	6273.34	3237.31	1984.25	2270.07	1959.68	1859.97	1907.13	2523.32	1581.88	2156.82	1440.5	1597	1873.75	2546.11	2899.52	2548.61
208824_x_at	PCTK1	PCTAIRE protein kinase 1	3.26	0	100	100	1162.26	4847.78	1067.54	872.279	1996.09	1234.76	1306.93	1432.2	2256.66	768.636	2758.8	777.417	952.703	776.666	1002.15	2378.23	1130.31	753.011	1294.88	931.525	374.727	834.355	329.797	382.076	231.25	553.386	364.683	435.712	288.18	307.522	220.378	844.978	413.376	455.456
209715_at	CBX5	chromobox homolog 5 (HP1 alpha homolog, Drosophila)	3.26	0	100	93.3	525.897	1420.46	583.195	341.847	651.436	489.327	250.98	624.164	1892.16	410.373	1688.72	712.413	1162.07	516.481	680.917	698.535	1202.14	927.479	1009.62	541.139	218.138	182.689	63.336	78.1874	111.064	612.129	335.76	372.21	297.225	107.027	279.994	238.649	125.314	263.72
201664_at	SMC4	structural maintenance of chromosomes 4	3.25	0	100	100	4443.2	6142.95	3975.91	5181.71	8977.68	3659.64	2986.91	5609.91	7748.94	5435.4	3694.91	4517.4	3431.55	3817.74	7963.78	5000.87	4848.01	2154.16	4476.93	3890.43	1519.23	984.72	631.327	1242.97	1405.55	1601.02	1230.64	1063.5	1392.55	1457.45	1428.96	1641.92	1131.63	2239.05
218145_at	TRIB3	tribbles homolog 3 (Drosophila)	3.25	0	100	93.3	155.626	950.964	489.437	1314.03	503.408	287.885	232.878	1972.78	1025.4	236.904	169.234	1563.86	301.34	237.011	1011.94	2519.86	191.103	751.192	2533.9	392.805	310.382	365.144	240.843	158.191	239.487	202.754	198.932	219.657	409.282	255.379	253.002	335.31	94.0305	322.459
225799_at	LOC541471	NA	3.25	0	100	100	1436.79	2245.03	2600.73	2499.85	2599.21	2059.01	1023.94	6011.19	1788.56	1389.9	1565.17	2674.5	3000.53	2076.69	1336.16	2561.06	5251.35	416.111	2724.58	2400.3	406.468	388.481	296.591	420.13	522.262	660.681	183.057	283.049	418.451	536.281	445.7	1985.6	921.635	1120.62
208699_x_at	TKT	transketolase (Wernicke-Korsakoff syndrome)	3.24	0	100	100	2997.15	2704.79	6281.08	14300.9	6649.05	3201.65	2710.9	3538.46	5303.18	3620.96	2433.2	3778.2	4888.95	7232.59	2394.49	5497.13	4371.74	1382.45	3227.36	3398.03	1870.25	492.824	1424.86	1539.37	1387.52	1135.64	959.608	1890.03	818.869	859.916	702.483	1280.83	1616.87	1725.79
213587_s_at	ATP6V0E2L	ATPase, H+ transporting V0 subunit E2-like (rat)	3.24	0	100	100	3885.14	1775.23	905.154	635.952	1219.25	1124.19	4048.04	2844.25	1268.5	4700.07	3761.32	1624.89	739.029	950.324	1392.48	688.216	605.478	1625.94	1176.02	805.058	351.306	891.005	712.883	614.658	622.398	851.642	784.288	531.092	496.02	395.91	480.684	237.823	317.753	419.54
209053_s_at	WHSC1	Wolf-Hirschhorn syndrome candidate 1	3.23	0	94.7	80	1018.37	2207.74	1432.29	463.319	1581.96	638.578	660.036	660.814	1342.04	630.27	1492.95	254.562	806.621	462.009	596.781	484.463	572.697	608.756	1528.97	499.921	219.445	680.061	297.904	228.47	185.052	431.437	141.449	127.269	91.3093	48.9799	168.311	614.169	129.04	402.446
217080_s_at	HOMER2	homer homolog 2 (Drosophila)	3.23	0.03	89.5	93.3	2646.52	356.202	80.4834	93.7822	192.372	258.042	409.466	158.857	94.3708	149.813	3028.73	544.892	152.291	1420.91	370.518	158.366	308.134	109.656	856.214	245.025	225.423	255.614	194.959	234.311	175.445	231.368	94.6158	308.871	155.27	128.181	124.457	108.22	168.311	129.635
217294_s_at	ENO1	enolase 1, (alpha)	3.23	0	100	100	12555.7	3727.76	13788.7	10935.3	14200.6	13264.4	6615.52	5706.89	16923.6	8993.88	7829.27	5864.47	19132.7	14335.3	473.072	2099.45	15585.1	2193.44	13782.5	9055.13	4045.79	1709.79	1715.92	2560.52	1866.83	3289.38	1709.18	3011.35	1593.62	831.843	1539.31	6211.35	2820.69	3962.86
222581_at	XPR1	xenotropic and polytropic retrovirus receptor	3.23	0	100	93.3	11441.4	5672.12	1069.59	2205.3	3389.07	3576.51	7735.7	5174.34	1579.24	3944.13	6715.25	3885.78	1420.01	2936.54	2549.43	2230.78	1321.24	3173.3	2156.92	2064.8	1899.76	625.645	786.889	1076.28	680.301	1461.29	845.433	1407.47	744.006	829.911	733.434	2262.79	1117.48	1093.16
203215_s_at	MYO6	myosin VI	3.22	0	94.7	80	3144.59	1473.35	557.401	711.096	633.83	1215.54	1147.11	307.004	122.852	345.358	1441.96	1423.35	3813.19	2822.21	1195.53	1185.18	2424.29	1346.13	1686.87	535.6	317.868	154.734	102.379	254.372	193.027	953.488	486.059	1254.8	653.883	73.577	386.598	665.568	166.603	416.541
208002_s_at	ACOT7	acyl-CoA thioesterase 7	3.22	0	100	100	733.516	1280.63	3356.74	1210.96	2102.62	1489.65	454.012	1375.2	4609.96	1013.17	347.378	550.84	1081.39	189.445	695.613	2241.14	1260.02	694.663	1297.93	1098.11	305.239	281.193	399.379	213.791	333.634	504.589	303.744	276.461	302.702	385.502	335.696	310.03	479.776	846.638
218237_s_at	SLC38A1	solute carrier family 38, member 1	3.22	0	100	100	1252.58	3481.44	2349.05	3813.02	8050.16	6489.69	1443.23	7240.74	1431.77	6695.17	1080.07	5112.14	2613.46	2570.98	5583.72	5824.08	2240.9	2390.98	4393.3	554.456	480.852	1470.08	915.218	980.414	908.904	633.646	1347.99	1317.22	972.563	2024.19	880.459	4069.01	579.961	1043.28
232065_x_at	CENPL	centromere protein L	3.22	0	100	93.3	396.893	1536.48	351.03	462.906	628.148	483.114	399.038	739.271	979.397	1382.92	586.914	769.368	466.571	588.017	927.566	857.564	663.335	504.313	528.738	609.384	259.915	100.082	160.298	135.566	192.052	226.449	203.367	162.242	184.231	189.478	153.603	241.782	172.468	254.426
235924_at	NA	NA	3.22	0	89.5	93.3	958.319	1319.98	118.132	1028.78	755.824	947.49	903.408	467.763	94.0771	948.805	218.099	952.651	1279.35	1659.61	669.764	221.409	825.479	44.216	803.436	197.029	58.2116	222.203	98.7378	277.364	196.866	138.195	184.782	397.972	182.894	236.196	177.806	634.775	239.796	239.367
201397_at	PHGDH	phosphoglycerate dehydrogenase	3.21	0	100	93.3	453.049	1311.35	629.798	1215.29	3421.2	1773.45	2493.09	1178.95	4438.55	1704.32	629.138	1161.97	655.006	522.739	1308.6	1989.25	903.767	5494.41	1497.66	913.074	399.534	732.43	764.786	500.733	513.617	607.135	666.586	531.933	558.359	523.687	504.359	65.1538	280.926	491.805
202890_at	MAP7	microtubule-associated protein 7	3.21	0.01	94.7	100	1831.85	696.208	3141.43	4011.76	1916.15	2238.13	3350.8	1713.8	3.8426	2049.66	1984.42	1100.02	2048.14	1968.04	1868.33	2850.76	2887.95	749.39	2850.51	272.892	1003.12	1511.24	532.765	798.501	539.175	585.576	397.851	724.413	377.837	296.192	361.406	1262.78	620.925	369.744
214096_s_at	NDUFA4L2	NADH dehydrogenase (ubiquinone) 1 alpha subcomplex, 4-like 2	3.21	0	100	100	4925.9	4871.21	6382.66	3272.55	6602.02	3417.14	5968.32	3848.97	7206.1	4739.07	4001.49	4523.04	3248.42	2184.87	7284.84	4391.54	3417.46	3552.15	5235.68	3609.67	1476.09	1067.28	1215.99	1388.85	1226.06	1981.21	1247.83	946.412	1223.9	1017.64	1143.75	1465.26	1366.78	1537.14
209398_at	HIST1H1C	histone 1, H1c	3.2	0.03	100	100	364.388	4291.26	780.118	1763.72	553.611	3571.76	504.235	1050.29	722.174	715.761	11948.8	2453.59	1431.95	468.526	513.392	7786.35	4452.64	214.876	253.538	867.48	819.16	966.484	446.137	717.107	421.442	478.374	540.351	1184.33	581.884	778.94	426.269	1737.83	529.761	307.769
213457_at	MFHAS1	malignant fibrous histiocytoma amplified sequence 1	3.19	0	100	100	3109.64	1049.78	1378.02	1555.83	978.343	514.386	314.591	635.969	472.625	403.781	685.564	2475.33	2729	977.38	1205.39	9082.24	1376.23	305.567	3036.69	297.986	533.051	829.614	284.389	569.818	454.387	630.204	346.268	674.426	708.396	253.125	532.802	993.232	573.427	304.619
229860_x_at	LOC401115	NA	3.19	0	100	80	2873.98	4322.82	1036.33	727.215	1921.83	1989.44	2224.68	5482.79	2084.37	1311.95	2969.6	1373.65	2417.44	1376.34	1616.69	1231.67	2203.64	1164.01	1937.82	2741.39	393.57	178.887	254.54	475.327	207.329	1145.66	224.811	1451.27	113.086	135.839	122.839	837.531	404.23	1280.95
204174_at	ALOX5AP	arachidonate 5-lipoxygenase-activating protein	3.18	0	94.7	100	617.646	1348.89	2353.59	5598.02	566.238	2955.31	1820.01	5452.08	570.208	630.144	1368.84	680.343	3154.44	1708.99	396.927	863.921	1021.11	71.7236	2122.58	935.109	445.745	508.454	569.709	422.082	425.816	357.347	333.896	676.203	459.57	471.739	371.49	1046.96	716.009	532.875
234986_at	NA	NA	3.18	0	100	100	184.884	311.006	425.877	4735.63	538.123	678.523	932.185	742.79	376.613	397.183	294.569	579.325	509.329	3222.66	375.618	533.08	489.946	131.825	815.077	162.975	209.567	338.786	246.363	126.219	287.566	259.536	270.841	567.588	243.926	305.967	259.468	207.325	216.898	337.441
1555037_a_at	IDH1	isocitrate dehydrogenase 1 (NADP+), soluble	3.17	0	100	100	4797.09	7671.04	4800.32	14355.6	3714.01	11423.7	20003.2	13321	3400.85	5872.1	4548.63	10361.8	5725.57	17764.9	4197.33	3185.14	8679.42	2361.86	2332.65	4047.53	3382.26	2825.4	2417.09	2412.42	2226.64	2539.16	1635.91	3186.77	1572.83	1673.6	2013.99	2628.33	2006.22	2375.63
203453_at	SCNN1A	sodium channel, nonvoltage-gated 1 alpha	3.17	0.01	94.7	100	3941.09	1990.73	3555.49	9788.61	2027.91	6329.05	4172.12	6421.89	19.0394	1294.17	3054.6	5584.56	6564.34	3723.98	4506.38	6492.31	5905.63	1849.63	6394.93	2545.55	1672.08	2011.37	607.136	1494.93	1367.76	1286.41	1472.54	2657.03	679.708	289.233	236.371	1646.41	2400.65	428.756
204256_at	ELOVL6	ELOVL family member 6, elongation of long chain fatty acids (FEN1/Elo2, SUR4/Elo3-like, yeast)	3.17	0	100	100	926.249	2576.01	1212.09	952.217	1001.17	1336.42	625.487	1538.83	789.172	1901.56	1999.78	1304.74	724.22	653.221	1387.82	589.203	824.531	1012.22	485.302	503.377	227.41	695.814	217.418	264.075	234.848	573.495	225.651	244.332	280.695	247.703	267.156	379.282	237.024	834.372
217834_s_at	SYNCRIP	synaptotagmin binding, cytoplasmic RNA interacting protein	3.17	0	100	100	2065.89	4830.48	2673.67	2285.66	4971.3	2667.21	4969.84	2433.79	2087.94	5144.48	5385.93	1443.7	4566.13	2343.56	1622.55	6187.22	4172.52	757.444	1414.87	1636.87	1368.32	2128.27	507.455	927.469	588.889	1135.16	548.68	901.671	496.099	378.815	605.483	2052.07	789.573	1362.36
202487_s_at	H2AFV	H2A histone family, member V	3.15	0	100	100	6679.53	7744.98	8736.38	6055.3	8470.26	5623.13	3962	7821.87	7611.95	6421.97	5857.3	4193.87	5433.43	4645.4	5075.86	5253.93	9020.83	4652.6	4882.29	4627.92	2273.44	945.55	1689.64	1561.22	1313.99	2166.52	1532.52	2168.46	1500.02	1132.8	1293.05	2582.64	1723.72	3133.36
217997_at	PHLDA1	pleckstrin homology-like domain, family A, member 1	3.15	0.01	100	100	479.443	298.895	2762.3	612.106	139.615	1808.7	543.914	1659.41	3942.85	406.96	398.33	4042.78	392.603	284.856	1964.5	411.914	3390.12	152.143	1549.93	349.31	211.736	178.462	311.131	234.782	295.953	667.941	193.925	174.135	230.526	205.137	715.978	1338.13	398.372	819.837
222848_at	CENPK	centromere protein K	3.15	0	100	100	462.806	542.117	744.532	987.156	868.95	335.802	293.668	394.014	748.039	2200.98	432.375	317.993	1011.1	582.366	1799.61	827.195	1953.05	277.492	731.971	650.484	150.652	534.689	151.075	122.731	203.755	408.207	91.2797	137.076	159.141	236.945	121.304	182.119	69.4981	672.494
200887_s_at	STAT1	signal transducer and activator of transcription 1, 91kDa	3.14	0	100	100	2629.52	21676.6	7192.49	10301.3	10139.1	4792.84	8936.84	13144.9	5503.67	11562.7	11383	3640.2	4288.3	6736.8	15688.8	28122.3	2657.91	2510.22	13066.5	4655.98	2262.53	5795.4	3350.38	2061.01	2947.2	2633.9	2907.8	1791.08	2911.33	2143.81	2608.63	2480.34	3186.48	4513.43
218252_at	CKAP2	cytoskeleton associated protein 2	3.14	0	100	100	2123.09	3859.6	2821.31	1377.35	3242.33	1179.87	1336.16	1736.51	4994.7	2169.53	1630.48	1006.05	1402.01	1280.14	2295.76	1206.23	1807.09	1823.33	2420.54	3267.15	396.352	784.355	286.961	254.781	514.452	745.636	304.046	375.321	321.033	280.055	309.957	385.288	336.911	1411.43
220966_x_at	ARPC5L	actin related protein 2/3 complex, subunit 5-like	3.14	0	100	93.3	2913.36	5047.85	6886.09	3250.8	2957.68	3525.15	2103.29	4870.35	3994.75	1913.57	2344.28	3438.67	4299.45	2046.31	3457.64	3813.4	4163.6	1417.65	3616.04	1384.39	1163.38	201.016	1017.04	773.887	861.323	1440.79	844.932	1452.23	773.258	874.699	850.316	2131.26	1471.09	1353.29
222537_s_at	CDC42SE1	CDC42 small effector 1	3.14	0	100	93.3	869.679	2276.82	627.203	919.602	883.555	1543.65	765.681	1202.96	622.889	706.185	1825.11	955.348	771.585	628.606	1474.19	1012.75	690.582	1132.59	421.294	466.268	269.281	242.411	195.846	233.234	215.864	285.975	231.038	355.727	202.24	215.752	260.641	857.722	380.383	440.352
227133_at	CXorf39	chromosome X open reading frame 39	3.14	0	100	100	1084.28	3153.2	1004.59	1190.59	692.64	1438.77	1118.59	2318.46	1132.92	1304.57	2455.72	967.38	1776.73	1278.69	2334.82	1582.45	1870.34	426.499	947.441	961.581	845.319	418.702	362	397.476	343.964	511.396	299.039	432.024	164.517	213.775	270.954	983.744	389.93	454.668
202743_at	PIK3R3	phosphoinositide-3-kinase, regulatory subunit 3 (p55, gamma)	3.13	0	100	100	3282.21	2698.36	1582.5	2630.34	2457.1	6353.47	4575.01	12500.2	3568.78	6905.09	1268.93	3312.1	1042.29	4486.51	1614.71	795.847	4216.08	2060.11	2005.98	2371.13	1181.19	1043.42	676.269	713.203	692.511	1509.16	367.409	1145.05	452.641	1135.19	745.922	1275.53	1416.98	2290.11
203561_at	FCGR2A	Fc fragment of IgG, low affinity IIa, receptor (CD32)	3.13	0	100	100	267.784	593.335	3018.8	1635.2	683.971	1493.99	1656.01	1163.68	2449.12	563.862	1255.93	264.138	542.995	1018.51	267.416	2335.68	1310.58	182.749	1112.98	279.453	233.966	189.644	262.297	337.373	251.747	298.793	285.02	201.438	220.582	417.236	319.307	1647.71	264.388	301.721
215223_s_at	SOD2	superoxide dismutase 2, mitochondrial	3.13	0	100	100	2300.89	6276.48	1787.26	2617.44	899.532	2377.25	866.127	9057.09	2576.86	2831.65	2385.18	1759.21	6481	675.879	1559.63	3189.27	6690.52	283.663	1958.35	339.211	620.934	611.592	442.76	347.61	373.88	323.603	142.133	686.297	421.496	278.278	310.806	7433.21	1599.18	345.87
223471_at	RAB3IP	RAB3A interacting protein (rabin3)	3.13	0	100	100	570.526	722.272	2662.02	675.377	694.921	538.506	1173.89	1077.44	266.019	521.378	1028.13	1257.67	1254.25	1216.98	418.137	1141.64	959.339	1020.34	770.362	243.336	253.031	333.098	134.269	194.156	166.57	281.68	304.771	841.235	451.541	206.131	314.051	358.375	255.454	200.478
218018_at	PDXK	pyridoxal (pyridoxine, vitamin B6) kinase	3.11	0	100	100	523.329	4430.78	468.995	1459.38	902.701	1154.36	923.807	2075.7	970.794	842.365	1681.06	1495.07	2214.89	1047.17	830.003	1198.4	1531.47	412.088	1384.88	975.884	296.545	293.383	468.671	196.217	305.31	398.766	272.866	411.116	266.737	406.76	378.509	736.554	324.407	747.339
223461_at	TBC1D7	TBC1 domain family, member 7	3.1	0	100	100	3158.6	1014.81	1838.81	889.51	891.152	1052.08	1078	1461.91	3373.61	1052.27	1830.03	2215	868.976	805.247	1078.91	458.157	1041.2	1215.93	821.838	1023.58	254.06	981.967	206.343	356.647	291.784	557.926	224.138	271.609	214.766	178.466	200.84	785.825	435.132	679.907
227094_at	DHTKD1	dehydrogenase E1 and transketolase domain containing 1	3.1	0	100	100	3577.57	6170.89	1567.45	1332.76	2120.16	1250.28	2914.81	2122.34	2014.51	2569.21	1966.75	1923.58	1172.54	2044.43	3709.08	941.426	1808.55	2462.71	1466.35	721.831	763.367	841.493	775.765	888.761	671.543	842.648	879.308	564.806	643.655	542.129	435.391	865.27	892.096	653.127
205282_at	LRP8	low density lipoprotein receptor-related protein 8, apolipoprotein e receptor	3.09	0	94.7	93.3	250.465	393.946	1344.12	643.591	1232.73	224.276	168.605	810.107	164.067	381.224	225.364	297.658	322.466	295.964	214.209	689.617	416.595	70.1945	915.621	129.678	88.1277	511.637	80.1822	130.212	126.401	135.098	91.0272	271.557	129.637	80.7302	125.123	205.678	86.684	120.27
208650_s_at	CD24	CD24 molecule	3.09	0	100	100	12103.1	2688.04	3579.1	19750.8	16681.6	19357.2	29761.5	18329.5	2527.7	19867.9	25184.5	12701	29450.8	26471.8	2603.28	17135.8	21619.6	4130.41	3834.81	9131.25	9882.5	3336.97	1169.01	3184.85	1811.51	6619.97	1439.52	6275.79	1355.37	406.646	894.04	14826.7	5207.51	7959.63
227179_at	STAU2	staufen, RNA binding protein, homolog 2 (Drosophila)	3.08	0	100	93.3	1267.98	2656.16	1002.49	325.157	817.828	806.706	1027.03	2067.16	524.991	940.658	567.627	680.532	849.96	900.505	784.138	592.513	386.365	942.402	216.007	300.49	290.031	271.346	236.389	467.276	205.316	266.366	229.639	283.056	279.617	230.894	246.752	506.875	319.723	309.094
201839_s_at	TACSTD1	tumor-associated calcium signal transducer 1	3.07	0	100	100	17347.1	32837.4	19056.7	33692.8	18384.8	19543.9	21272	19603.4	544.306	15053.6	29193.6	28160.3	29460.3	20863.1	30869.8	23722.9	32613.5	7241.66	20585.6	9620.64	13465.5	3427.98	6548.15	10411.4	8493.04	6862.92	5765.54	13507.2	4010.7	2294.33	2318.82	12509.6	4941.37	3738.91
203397_s_at	GALNT3	UDP-N-acetyl-alpha-D-galactosamine:polypeptide N-acetylgalactosaminyltransferase 3 (GalNAc-T3)	3.07	0.01	100	100	1042.11	2498.55	1751.65	10887	4300.57	4321.3	170.852	4495.6	1387.43	1257.94	722.46	5136.38	6864.3	4604.66	1209.5	1132.63	2664.17	164.034	6467.83	1776.38	1553.22	1551.23	465.24	846.218	739.571	1008.65	558.087	2799.45	468.678	258.191	246.539	1608.32	1230.84	588.544
203744_at	HMGB3	high-mobility group box 3	3.07	0	100	100	2264.41	2623.51	2921.45	1371.54	4452.59	2663.35	2151.54	2539.91	2915.33	2553.51	3735.32	1586.18	1895.94	2627.47	1281.07	1241.27	1174.24	975.761	2258.13	1240.34	931.348	1250.72	364.97	837.811	390.194	1039.09	227.549	545.156	381.358	242.129	353.84	1822.91	234.846	1243.63
218829_s_at	CHD7	chromodomain helicase DNA binding protein 7	3.07	0	100	100	1838.11	2814.49	1273.2	513.301	1266.33	810.166	1509.9	729.229	1452.26	1012.69	1320.64	183.935	874.447	532.138	1242.01	1031.16	946.622	1131.01	861.057	155.519	600.079	292.399	235.278	622.981	390.728	359.984	298.328	539.973	267.396	259.767	322.447	504.361	433.381	211.521
218858_at	DEPDC6	DEP domain containing 6	3.07	0	100	100	8046.77	10241.2	799.718	15751.1	6347.13	5134.01	13415.4	2867.84	815.667	4140.52	3788.65	8008.75	9993.63	5186.16	2688.67	1399.53	6331.26	1475.17	865.392	2093.77	2697.41	2940.24	1697.36	1548.23	1080.68	905.182	1199.49	2256.83	1257.35	1189.1	992.652	2927.95	3360.44	1425.56
200916_at	TAGLN2	transgelin 2	3.06	0	100	100	11958.5	10685.4	9720.58	8076.04	7411.47	13653	5722.39	10605.9	1444.12	8179.52	5781.34	16798.3	10022.1	7026.47	6240.29	4884.44	11953.1	965.46	7999.22	3250.99	1778.96	419.785	2620.62	1863.46	2375.17	2528.79	1954.42	3445.05	1588.59	2025.34	3393.26	6681.08	3952.41	3156.64
201463_s_at	TALDO1	transaldolase 1	3.06	0	100	100	11585.2	14216.9	11757.9	37156.4	13527.7	13634.1	9470.41	16367.4	12588.9	6526.22	11357.8	10681.1	11058.3	25530	12088.2	6995.41	8661.1	5326.75	8689.45	9499.58	4992.02	1867.38	3588.16	3104.57	2712.08	4791.37	4346.79	5210.66	2424.57	2430.34	2746.07	5052.68	6234.87	4696.36
202953_at	C1QB	complement component 1, q subcomponent, B chain	3.06	0.02	94.7	86.7	794.777	1875.83	5695.39	3972.51	980.801	894.692	2381.07	1214.56	4937.01	1430.52	5344.29	130.139	365.967	742.202	237.041	5579.35	566.381	33.5333	1724.46	2197.62	406.718	125.844	324.44	378.578	372.511	407.934	180.83	468.954	234.951	279.105	189.372	2994.16	667.666	817.675
217996_at	PHLDA1	pleckstrin homology-like domain, family A, member 1	3.06	0.01	100	100	1088.37	599.012	9462.69	1830.54	382.002	4961.36	1586.05	3097.81	7136.74	1242.1	1740.42	6835.67	868.869	562.754	3476.6	735.034	9943.86	156.587	2633.16	709.243	560.343	209.933	939.85	488.136	387.847	1082.94	271.832	374.945	317.282	368.638	1521.35	5069.1	829.38	1939.11
204362_at	SCAP2	src family associated phosphoprotein 2	3.05	0	94.7	100	1487.21	2757.14	1438.05	2060.14	387.656	666.54	573.689	7524.58	675.261	625.972	1410.55	1993.08	585.661	2009.91	3003	619.009	1535.39	179.453	905.994	181.637	456.12	343.814	315.524	591.811	654.211	409.64	492.419	676.9	444.814	795.449	482.454	857.638	702.444	484.36
206026_s_at	TNFAIP6	tumor necrosis factor, alpha-induced protein 6	3.05	0	94.7	80	117.937	1401.64	838.043	570.551	234.49	625.806	238.214	2648.77	339.709	127.249	70.3432	265.033	633.051	80.6448	422.344	875.713	501.077	61.7005	235.183	258.973	46.4403	76.2679	83.908	65.0899	79.8919	63.3281	58.8792	71.2334	75.5132	6.7934	105.383	1262.6	130.164	275.063
213757_at	EIF5A	eukaryotic translation initiation factor 5A	3.05	0.03	100	93.3	423.645	1239.72	343.889	4195.88	1087.5	454.835	2811.25	2079.45	704.175	4409.89	2964.36	423.189	2282.79	1248.28	23347.8	8946.02	2838.15	2780.38	1962.48	1610.45	1460.13	149.325	880.008	400.61	402.667	1333.98	1504.36	1256.06	1225.34	504.838	862.664	1660.33	1466.52	1990.03
216899_s_at	SCAP2	src family associated phosphoprotein 2	3.05	0	94.7	80	448.703	622.15	666.27	709.383	93.6845	342.042	187.433	2143.72	391.445	170.136	528.014	684.499	298.502	833.991	398.2	196.497	635.698	13.1186	270.034	68.4716	122.67	229.03	169.4	230.635	162.084	132.484	89.0036	176.36	108.084	219.805	136.691	289.24	210.925	145.069
223296_at	BMSC-MCP	NA	3.05	0	100	100	1222.24	1418.8	1602.08	1912.63	2220.53	1153.5	1158.5	1282.83	2990.97	2663.12	2092.52	1166.5	1361.55	2789.55	1032.5	4001.4	1456.77	1109.53	2025.98	973.102	778.658	859.512	567.591	583.052	463.442	823.847	445.235	516.772	464.254	447.024	501.026	474.707	510.747	551.792
225767_at	NA	NA	3.05	0.04	100	100	194.364	446.853	2148.92	1652.29	1581.28	260.532	679.117	111.815	5329.89	294.964	277.165	214.829	251.991	175.188	197.754	1104.05	203.74	2666.05	340.274	697.107	345.245	301.503	290.913	370.489	262.201	437.253	278.979	234.579	434.861	252.725	210.572	177.189	144.419	259.54
227262_at	HAPLN3	hyaluronan and proteoglycan link protein 3	3.05	0	94.7	100	1633.17	726.352	362.939	493.431	699.88	1309	262.021	311.248	305.882	531.137	1936.17	549.058	946.232	296.74	1816.28	676.02	1057.87	177.628	412.985	217.175	185.53	265.364	202.028	228.069	267.105	189.62	258.525	237.439	381.942	267.109	187.831	452.424	176.877	235.231
1555905_a_at	C3orf23	chromosome 3 open reading frame 23	3.04	0	100	93.3	409.677	270.857	267.275	605.64	484.518	515.718	2181.59	311.99	279.238	364.253	435.821	240.957	268.418	270.498	215.462	229.389	720.189	141.324	473.308	185.88	280.484	158.951	130.841	186.633	159.704	72.2003	107.648	126.032	159.571	155.638	103.575	219.182	119.976	90.8314
201201_at	CSTB	cystatin B (stefin B)	3.03	0	100	100	16860.7	19111.7	9425.2	15528.9	13193.8	22025.5	12546.2	23683.1	15322.6	15619.6	18507.2	32861.1	7120.7	12102.8	15165.3	9780.55	19500.6	3826.16	7069.05	6035.4	5414.04	674.652	5621.12	4427.77	3909.62	3811.87	5288.22	7480.7	3743.39	4002.93	4856.95	8337.18	6403.44	5376.59
202086_at	MX1	myxovirus (influenza virus) resistance 1, interferon-inducible protein p78 (mouse)	3.03	0.05	100	100	495.513	8857.35	1073.41	2695.23	871.152	1017.94	353.783	9892.43	741.937	9518.85	8789.43	722.242	2185	851.657	9108.06	6232.95	366.88	475.182	1899.1	550.308	660.625	1100.57	2121.16	1300.78	1041.06	606.089	1930.28	653.653	1071.2	1311.82	1147.2	686.389	572.723	2475.35
203971_at	SLC31A1	solute carrier family 31 (copper transporters), member 1	3.03	0	100	100	1116.28	1578.48	1782.27	1696.54	483.81	1898.25	748.888	1545.18	2068.24	657.5	911.273	2858.19	1686.7	1068.51	1053.88	1262.64	819.714	480.383	1242.73	472.685	316.869	308.951	193.594	219.544	251.989	650.822	460.195	606.824	288.462	202.892	228.203	712.788	404.355	1179.62
218073_s_at	TMEM48	transmembrane protein 48	3.03	0	100	100	722.483	609.545	1328.67	660.498	1514.81	570.397	440.421	1141.05	864.124	1222.1	1816.98	385.605	1430.07	452.708	708.931	922.976	897.256	175.731	644.297	947.724	508.911	276.496	184.596	347.536	117.537	296.449	208.813	167.293	167.89	165.676	189.736	248.642	214.309	264.82
228810_at	FLJ40432	NA	3.03	0	100	86.7	152.062	610.004	246.968	507.313	564.141	475.279	629.706	661.168	701.169	596.254	176.914	418.169	460.381	251.008	634.324	657.577	442.28	120.799	415.658	202.992	190.206	146.425	51.5083	142.346	117.254	125.836	53.8206	111.43	91.7202	85.6688	120.076	365.834	197.13	268.051
202803_s_at	ITGB2	integrin, beta 2 (complement component 3 receptor 3 and 4 subunit)	3.02	0	94.7	100	590.067	1849.57	2502.35	2618.36	677.669	823.259	1263.5	1069.41	1659.23	729.796	2778.35	187.27	543.361	564.345	271.13	1350.37	413.722	44.5979	1339.73	388.765	258.791	305.433	390.139	334.944	380.379	271.584	187.148	445.994	356.112	203.499	291.38	721.026	466.606	565.076
212070_at	GPR56	G protein-coupled receptor 56	3.02	0	94.7	93.3	3294.15	2659.59	2679.68	3433.07	486.95	3676.77	3030.45	3342.99	246.841	647.369	1851.5	1442.83	1573.12	910.653	7406.85	2785.3	2555.27	1183.27	4006.34	850.608	646.638	911.229	274.92	1077.22	444.63	800.676	527.934	1110.83	210.228	384.97	328.543	2815.65	1457.41	485.61
200650_s_at	LDHA	lactate dehydrogenase A	3.01	0	100	100	32445.4	27690.2	32157.2	37757.1	20170.4	28153.1	5368.89	33223.4	57370.8	29055.2	29883.6	18662.7	38617.6	38214.5	19392.5	22488.7	41187.2	6952.47	29430.2	14301.2	8636.65	16665.3	6808.91	6890.29	5590.23	8291.87	6166.95	6234.47	5145.18	6067.52	6848.29	23212.6	14306.5	8725.57
203693_s_at	E2F3	E2F transcription factor 3	3.01	0	100	100	967.033	1665.94	818.285	1044.84	1421.56	1090.03	952.109	1639.63	1357.73	748.446	652.291	1630.31	1105.83	1129.37	2010.63	1674.48	1315.01	995.84	917.088	611.599	345.438	427.097	250.434	311.348	194.273	443.306	231.394	302.382	235.908	201.03	314.074	1224.61	249.268	723.63
203953_s_at	CLDN3	claudin 3	3.01	0.01	89.5	93.3	5755.18	2804.86	450.16	3128.4	3117.21	5959.53	5572.91	4478.84	101.599	837.66	1084.43	3107.68	3411	4341.12	479.023	144.267	2996	1628.62	3689.05	2439.1	1526.98	1512.59	563.804	1157.38	538.225	736.745	458.624	1554.98	436.641	290.645	388.743	1040.28	897.555	388.36
209925_at	OCLN	occludin	3.01	0	100	80	497.804	237.408	503.072	675.311	531.278	477.761	860.085	671.659	152.879	786.073	466.187	383.416	1031.64	793.008	472.426	272.837	717.655	484.815	605.327	204.66	448.246	148.845	140.709	217.047	217.978	117.701	145.305	226.308	252.772	187.965	55.0004	162.728	194.274	69.3004
217979_at	TSPAN13	tetraspanin 13	3.01	0	100	100	8260.74	9457.46	7463.89	27706.6	9665.55	17661.9	20898.1	19508.2	8991.94	9559.51	5206.47	23791.1	12591.9	10531.4	12198.5	4710.1	15380.3	1448.07	11256.1	5748.64	5933.73	5620.77	2670.94	2569.48	2714.79	3987.19	1596.21	5013.46	2185.89	2279.79	2755.56	10106.4	4749.29	3970.04
221586_s_at	E2F5	E2F transcription factor 5, p130-binding	3.01	0	100	100	1233.23	1779.16	758.168	719.169	1554.43	810.679	804.481	558.652	700.791	1587.66	622.599	731.646	1011.36	676.884	1565.28	762.762	798.993	1286.58	861.67	563.566	529.293	601.682	387.93	336.186	214.446	273.743	281.733	276.722	245.033	225.013	285.32	227.16	216.017	273.416
209448_at	HTATIP2	HIV-1 Tat interactive protein 2, 30kDa	3	0	100	100	695.271	2831.1	2463.06	7789.86	832.653	1912.82	2387.5	6256.09	739.861	3167.52	1283.41	1204.98	2013.21	2545.44	1223.2	4447.75	1209.43	185.762	1450.55	792.881	1023.87	509.938	772.734	720.312	549.063	367.927	415.008	614.492	527.874	825.344	770.509	1734.43	1575.27	532.225
